# Supplementary material for: Structural Validation and Measurement Invariance Testing of the Chinese Version of the eHealth Literacy Scale Among Undergraduates: Cross-Sectional Study
Source: J Med Internet Res. 2023 Dec 13;25:e48838. doi: 10.2196/48838 (PMC10753429; doi:10.2196/48838)
Supplement: Multimedia Appendix 1 [file jmir_v25i1e48838_app1.xlsx]

## Sheet: Sheet1
基本信息
1	性别	A.男
		B.女
2	年龄（岁）
3	年级（是否新生）	A.是
		B.否
4	身高（m）
5	体重（kg)
6	母亲的（最高）学历水平	A.小学及以下
		B.初中
		C.高中或中专
		D.大专及以上
		E.我不清楚
C-eHEALS
			非常不相符	有些不相符	说不清	有些相符	非常相符
1	我知道从网络上可以获取的健康资源信息有哪些
2	我知道从网络上哪里可以获取有用的健康资源信息
3	我知道如何上网查找有用的健康资源信息
4	我知道如何利用网络来解答自己的健康问题
5	我知道如何利用获取的网络健康资源信息帮助自己
6	我具备评价获取的网络健康资源信息好坏的能力
7	我能够区分网络上高质量和低质量的健康资源信息
8	我对应用网络信息做出健康相关决定充满自信
