# Supplementary material for: Structural Validation and Measurement Invariance Testing of the Chinese Version of the eHealth Literacy Scale Among Undergraduates: Cross-Sectional Study
Source: J Med Internet Res. 2023 Dec 13;25:e48838. doi: 10.2196/48838 (PMC10753429; doi:10.2196/48838)
Supplement: Multimedia Appendix 2 [file jmir_v25i1e48838_app2.xlsx]

## Sheet: Dataset
Gender	Grade	Age	Age3	Weight	Height	BMI	BMI3	highest education attainment of the mothers	CeHEALS1	CeHEALS2	CeHEALS3	CeHEALS4	CeHEALS5	CeHEALS6	CeHEALS7	CeHEALS8
Female	Sophomores and above	21	2	52	1.68	18.42	<=23.99	Junior High School	neutral	I can't tell	I can't tell	Some matches	I can't tell	I can't tell	I can't tell	I can't tell
Female	Sophomores and above	21	2	46	1.5	20.44	<=23.99	Junior High School	neutral	I can't tell	Some matches	Some matches	Some matches	Some matches	Some matches	Some matches
Female	Sophomores and above	21	2	44	1.5	19.56	<=23.99	Junior High School	mostly agree	Some matches	Some matches	Some matches	Some matches	Some matches	Some matches	Some matches
Female	Sophomores and above	21	2	52	1.55	21.64	<=23.99	Junior High School	mostly agree	Some matches	Some matches	Some matches	Some matches	Perfect match	Some matches	Some matches
Female	Sophomores and above	21	2	42	1.53	17.94	<=23.99	Elementary school and below	neutral	I can't tell	I can't tell	I can't tell	I can't tell	I can't tell	I can't tell	I can't tell
Female	Sophomores and above	20	2	50	1.64	18.59	<=23.99	Elementary school and below	neutral	I can't tell	I can't tell	I can't tell	I can't tell	Some matches	Some matches	I can't tell
Female	Sophomores and above	22	3	52	1.65	19.1	<=23.99	Elementary school and below	neutral	I can't tell	I can't tell	I can't tell	Some discrepancies	Some discrepancies	Some discrepancies	Some discrepancies
Female	Sophomores and above	22	3	53	1.65	19.47	<=23.99	Elementary school and below	partially agree	Some discrepancies	Some discrepancies	Some discrepancies	I can't tell	Some discrepancies	I can't tell	I can't tell
Female	Sophomores and above	21	2	55	1.6	21.48	<=23.99	Elementary school and below	neutral	I can't tell	Some matches	Some matches	Some matches	Some matches	Some matches	Some matches
Male	First year of university	19	1	60	1.68	21.26	<=23.99	Junior High School	mostly agree	Some matches	Some matches	Some matches	I can't tell	Some matches	Some matches	Some matches
Female	First year of university	20	2	53	1.59	20.96	<=23.99	Elementary school and below	neutral	Some matches	Some matches	Some matches	Some matches	Some matches	Some matches	Some matches
Female	First year of university	20	2	43	1.6	16.8	<=23.99	Elementary school and below	neutral	Some discrepancies	Some matches	Some discrepancies	Some matches	Some matches	Some discrepancies	Some discrepancies
Female	First year of university	20	2	45	1.56	18.49	<=23.99	Elementary school and below	mostly agree	Some matches	Some matches	Some matches	Some matches	Some matches	Some matches	Some matches
Female	First year of university	19	1	64	1.65	23.51	<=23.99	Elementary school and below	neutral	Some matches	Some matches	Some discrepancies	I can't tell	Some matches	Some matches	I can't tell
Female	First year of university	21	2	50	1.58	20.03	<=23.99	Elementary school and below	mostly agree	I can't tell	Some matches	Some matches	Some matches	Some matches	Some matches	Some matches
Female	First year of university	19	1	50	1.55	20.81	<=23.99	Elementary school and below	mostly agree	Some matches	Some matches	Some matches	Some matches	I can't tell	Some matches	Some matches
Male	First year of university	19	1	62.5	1.68	22.14	<=23.99	No idea	neutral	I can't tell	I can't tell	I can't tell	Some matches	Some matches	Some matches	Some matches
Male	First year of university	22	3	60	1.7	20.76	<=23.99	Junior High School	mostly agree	Some matches	Some matches	Some matches	Some matches	Some matches	Some matches	I can't tell
Female	First year of university	20	2	48	1.57	19.47	<=23.99	Elementary school and below	mostly agree	Some matches	Perfect match	Perfect match	Perfect match	Perfect match	Perfect match	Perfect match
Male	First year of university	19	1	55	1.65	20.2	<=23.99	Elementary school and below	mostly agree	Some matches	Some matches	Some matches	Some matches	Some matches	Some matches	Some matches
Female	First year of university	18	1	48	1.56	19.72	<=23.99	Junior High School	strongly agree	Some matches	Some matches	Perfect match	Perfect match	Some matches	Some matches	Some matches
Male	First year of university	22	3	80	1.78	25.25	24~27.99	Junior High School	neutral	I can't tell	I can't tell	I can't tell	Some discrepancies	Some discrepancies	Some discrepancies	Some discrepancies
Female	Sophomores and above	22	3	46	1.55	19.15	<=23.99	Junior High School	partially agree	Some discrepancies	Some discrepancies	Some discrepancies	Very inconsistent	Very inconsistent	Very inconsistent	Very inconsistent
Female	First year of university	19	1	48.5	1.58	19.43	<=23.99	Elementary school and below	mostly agree	Some matches	Some matches	Some matches	Perfect match	Perfect match	Some matches	Some matches
Female	First year of university	20	2	51	1.53	21.79	<=23.99	Elementary school and below	mostly agree	Some matches	Some matches	Some matches	Some matches	Some matches	Some matches	Some matches
Male	Sophomores and above	23	3	55	1.7	19.03	<=23.99	junior college and above	neutral	I can't tell	I can't tell	I can't tell	I can't tell	I can't tell	I can't tell	I can't tell
Female	First year of university	20	2	44	1.55	18.31	<=23.99	junior college and above	neutral	I can't tell	I can't tell	I can't tell	I can't tell	I can't tell	I can't tell	I can't tell
Female	First year of university	20	2	45	1.55	18.73	<=23.99	Elementary school and below	neutral	I can't tell	Some matches	I can't tell	I can't tell	I can't tell	I can't tell	I can't tell
Female	Sophomores and above	19	1	52	1.67	18.65	<=23.99	junior college and above	mostly agree	Some matches	Some matches	Some matches	Some matches	Some matches	Some matches	Some matches
Female	Sophomores and above	19	1	47.5	1.62	18.1	<=23.99	Junior High School	mostly agree	Some matches	Some matches	Some matches	Some matches	Some matches	Some matches	Some matches
Male	Sophomores and above	19	1	60	1.65	22.04	<=23.99	Junior High School	mostly agree	Some matches	Some matches	Some matches	Some matches	Some matches	Some matches	Some matches
Male	First year of university	19	1	67	1.75	21.88	<=23.99	Junior High School	neutral	I can't tell	I can't tell	I can't tell	I can't tell	I can't tell	I can't tell	I can't tell
Female	Sophomores and above	20	2	50	1.61	19.29	<=23.99	Elementary school and below	mostly agree	Some matches	Some matches	Some matches	Some matches	Some matches	Some matches	Some matches
Male	Sophomores and above	23	3	60	1.75	19.59	<=23.99	Elementary school and below	mostly agree	Some matches	Some matches	Some matches	Some matches	Some matches	Some matches	Some matches
Female	Sophomores and above	22	3	56	1.63	21.08	<=23.99	Elementary school and below	mostly agree	Some matches	Some matches	Some matches	Some matches	Some matches	I can't tell	I can't tell
Male	Sophomores and above	21	2	55	1.7	19.03	<=23.99	No idea	neutral	I can't tell	I can't tell	I can't tell	I can't tell	I can't tell	I can't tell	I can't tell
Female	Sophomores and above	19	1	50	1.58	20.03	<=23.99	high school or secondary school	strongly agree	Perfect match	Perfect match	Perfect match	Perfect match	Perfect match	Perfect match	I can't tell
Female	Sophomores and above	22	3	54	1.63	20.32	<=23.99	Elementary school and below	mostly agree	I can't tell	I can't tell	Some matches	Some matches	Some discrepancies	Some discrepancies	I can't tell
Female	Sophomores and above	19	1	56.5	1.59	22.35	<=23.99	Junior High School	partially agree	Some discrepancies	Some discrepancies	Some discrepancies	Some discrepancies	Some discrepancies	I can't tell	Some discrepancies
Female	Sophomores and above	21	2	51	1.58	20.43	<=23.99	Elementary school and below	neutral	I can't tell	I can't tell	I can't tell	I can't tell	I can't tell	I can't tell	I can't tell
Female	Sophomores and above	21	2	48	1.53	20.5	<=23.99	Elementary school and below	mostly agree	Some matches	Some matches	Some matches	Some matches	I can't tell	I can't tell	Some matches
Female	Sophomores and above	22	3	47	1.57	19.07	<=23.99	Elementary school and below	mostly agree	Some matches	Some matches	Some matches	Some matches	Some matches	Some matches	Some matches
Female	Sophomores and above	22	3	45	1.58	18.03	<=23.99	Elementary school and below	neutral	I can't tell	I can't tell	Some matches	Some matches	Some matches	Some matches	Some matches
Female	Sophomores and above	22	3	46	1.5	20.44	<=23.99	Junior High School	neutral	I can't tell	I can't tell	I can't tell	I can't tell	I can't tell	I can't tell	I can't tell
Female	Sophomores and above	21	2	45	1.56	18.49	<=23.99	Elementary school and below	partially agree	I can't tell	Some matches	Some matches	I can't tell	I can't tell	Some matches	Some discrepancies
Female	Sophomores and above	19	1	52	1.66	18.87	<=23.99	Junior High School	neutral	Some matches	Some matches	Some matches	Some matches	Some matches	I can't tell	I can't tell
Female	Sophomores and above	22	3	42	1.54	17.71	<=23.99	Elementary school and below	mostly agree	Some matches	Some matches	Some matches	Some matches	Some matches	Some matches	Some matches
Male	Sophomores and above	20	2	80	1.87	22.88	<=23.99	high school or secondary school	strongly disagree	Very inconsistent	Very inconsistent	Very inconsistent	Very inconsistent	Very inconsistent	Very inconsistent	Very inconsistent
Male	Sophomores and above	20	2	70	1.7	24.22	24~27.99	junior college and above	mostly agree	Some matches	Some matches	Some matches	Some matches	Some matches	Some matches	Some matches
Male	Sophomores and above	22	3	61	1.66	22.14	<=23.99	junior college and above	neutral	I can't tell	I can't tell	I can't tell	I can't tell	I can't tell	I can't tell	I can't tell
Female	Sophomores and above	20	2	53	1.62	20.2	<=23.99	Elementary school and below	neutral	Some discrepancies	I can't tell	I can't tell	Some discrepancies	I can't tell	Some matches	Some matches
Female	Sophomores and above	23	3	54	1.6	21.09	<=23.99	Elementary school and below	mostly agree	Some matches	Some matches	Some matches	Some matches	Some matches	Some matches	Some matches
Male	Sophomores and above	21	2	66	1.67	23.67	<=23.99	Elementary school and below	neutral	I can't tell	Some matches	Some discrepancies	Some matches	I can't tell	Some matches	I can't tell
Female	Sophomores and above	20	2	45	1.55	18.73	<=23.99	Elementary school and below	neutral	Some matches	Some matches	Some matches	Some matches	Some matches	I can't tell	I can't tell
Female	Sophomores and above	20	2	42	1.52	18.18	<=23.99	Elementary school and below	neutral	I can't tell	I can't tell	I can't tell	I can't tell	I can't tell	I can't tell	I can't tell
Female	Sophomores and above	20	2	48	1.57	19.47	<=23.99	Elementary school and below	strongly agree	Perfect match	Perfect match	Perfect match	Perfect match	Perfect match	Perfect match	Perfect match
Female	Sophomores and above	22	3	50	1.58	20.03	<=23.99	No idea	neutral	I can't tell	I can't tell	I can't tell	I can't tell	I can't tell	I can't tell	I can't tell
Female	Sophomores and above	21	2	48	1.55	19.98	<=23.99	Junior High School	neutral	I can't tell	Some discrepancies	I can't tell	I can't tell	I can't tell	I can't tell	I can't tell
Female	Sophomores and above	21	2	42	1.54	17.71	<=23.99	Junior High School	mostly agree	Some matches	Some matches	I can't tell	Some matches	Some matches	I can't tell	I can't tell
Female	Sophomores and above	21	2	60	1.58	24.03	24~27.99	junior college and above	mostly agree	Some matches	Some matches	Some matches	Some matches	Some matches	Some matches	Some matches
Male	Sophomores and above	20	2	50	1.68	17.72	<=23.99	Elementary school and below	mostly agree	Some matches	Some matches	Some matches	Some matches	Some matches	Some matches	Some matches
Female	Sophomores and above	21	2	54	1.6	21.09	<=23.99	Junior High School	mostly agree	Some matches	Some matches	Some matches	Some matches	Some matches	Some matches	Some matches
Female	Sophomores and above	21	2	57	1.6	22.27	<=23.99	Elementary school and below	neutral	I can't tell	I can't tell	I can't tell	I can't tell	I can't tell	I can't tell	I can't tell
Female	Sophomores and above	22	3	48	1.58	19.23	<=23.99	Elementary school and below	neutral	Some discrepancies	Some discrepancies	Some discrepancies	I can't tell	I can't tell	I can't tell	I can't tell
Female	Sophomores and above	23	3	40	1.46	18.77	<=23.99	Elementary school and below	mostly agree	Some matches	I can't tell	I can't tell	I can't tell	I can't tell	I can't tell	I can't tell
Male	Sophomores and above	21	2	62	1.68	21.97	<=23.99	Elementary school and below	neutral	I can't tell	I can't tell	I can't tell	I can't tell	I can't tell	I can't tell	I can't tell
Female	Sophomores and above	21	2	45	1.59	17.8	<=23.99	Elementary school and below	mostly agree	Some matches	Some matches	Some matches	Some matches	Some matches	Some matches	Some matches
Male	Sophomores and above	22	3	65	1.7	22.49	<=23.99	Junior High School	neutral	Some matches	Some matches	Some matches	Some matches	Some matches	I can't tell	I can't tell
Female	Sophomores and above	22	3	56	1.64	20.82	<=23.99	Junior High School	mostly agree	Some matches	Some matches	Some matches	Some matches	Some matches	Some matches	Some matches
Male	Sophomores and above	22	3	55	1.66	19.96	<=23.99	Elementary school and below	strongly agree	Perfect match	Perfect match	Perfect match	Perfect match	Perfect match	Some matches	Some matches
Female	Sophomores and above	20	2	47	1.53	20.08	<=23.99	Junior High School	mostly agree	Some matches	I can't tell	I can't tell	Some matches	I can't tell	Some matches	Some matches
Female	Sophomores and above	22	3	43	1.5	19.11	<=23.99	Elementary school and below	neutral	I can't tell	Some discrepancies	I can't tell	Some discrepancies	Some discrepancies	I can't tell	Some discrepancies
Female	Sophomores and above	22	3	54	1.5	24	24~27.99	Elementary school and below	mostly agree	Some matches	Some matches	Some matches	Some matches	Some matches	Some matches	Some matches
Male	Sophomores and above	22	3	60	1.7	20.76	<=23.99	junior college and above	neutral	I can't tell	I can't tell	I can't tell	I can't tell	I can't tell	I can't tell	I can't tell
Male	Sophomores and above	22	3	47	1.65	17.26	<=23.99	Elementary school and below	neutral	Some matches	Some matches	Some matches	Some matches	Some matches	Some matches	Some matches
Male	Sophomores and above	23	3	65	1.68	23.03	<=23.99	high school or secondary school	partially agree	I can't tell	I can't tell	Some discrepancies	Some discrepancies	I can't tell	I can't tell	I can't tell
Male	Sophomores and above	22	3	61	1.65	22.41	<=23.99	Junior High School	partially agree	Some discrepancies	Some discrepancies	Some matches	Some matches	Some matches	Some matches	I can't tell
Female	Sophomores and above	21	2	48	1.6	18.75	<=23.99	Elementary school and below	mostly agree	Some matches	I can't tell	I can't tell	I can't tell	I can't tell	I can't tell	Some discrepancies
Male	Sophomores and above	21	2	60	1.6	23.44	<=23.99	Elementary school and below	neutral	I can't tell	Some matches	Some matches	Some matches	I can't tell	I can't tell	I can't tell
Male	Sophomores and above	22	3	54	1.68	19.13	<=23.99	Elementary school and below	neutral	I can't tell	I can't tell	I can't tell	I can't tell	I can't tell	Some matches	I can't tell
Male	Sophomores and above	21	2	54	1.65	19.83	<=23.99	Elementary school and below	strongly agree	Perfect match	Some matches	Perfect match	Some matches	Some matches	Some matches	I can't tell
Male	Sophomores and above	22	3	51	1.63	19.2	<=23.99	Elementary school and below	neutral	Some matches	Some matches	Some matches	Some matches	Some matches	I can't tell	I can't tell
Female	Sophomores and above	21	2	46	1.61	17.75	<=23.99	Elementary school and below	neutral	I can't tell	Some matches	Some matches	Some matches	I can't tell	I can't tell	I can't tell
Female	Sophomores and above	22	3	52	1.58	20.83	<=23.99	Elementary school and below	mostly agree	Some matches	Some matches	Some matches	Some matches	Some matches	Some matches	Some matches
Female	Sophomores and above	21	2	55	1.56	22.6	<=23.99	Elementary school and below	neutral	I can't tell	Some discrepancies	Some discrepancies	Some discrepancies	Some discrepancies	Some discrepancies	Some discrepancies
Female	Sophomores and above	21	2	45	1.55	18.73	<=23.99	junior college and above	mostly agree	Some matches	Some matches	I can't tell	Some matches	Some matches	I can't tell	I can't tell
Female	Sophomores and above	21	2	48	1.6	18.75	<=23.99	Junior High School	mostly agree	Some matches	Some matches	Some matches	Some matches	Some matches	Some matches	Some matches
Female	Sophomores and above	22	3	43	1.52	18.61	<=23.99	Elementary school and below	mostly agree	Some matches	I can't tell	I can't tell	I can't tell	I can't tell	I can't tell	Some discrepancies
Male	Sophomores and above	30	3	40	1.55	16.65	<=23.99	Elementary school and below	neutral	Some matches	I can't tell	I can't tell	I can't tell	Some matches	I can't tell	I can't tell
Female	Sophomores and above	23	3	44	1.52	19.04	<=23.99	Elementary school and below	mostly agree	Some matches	Some matches	Some matches	Some matches	Some matches	Some matches	Some matches
Female	Sophomores and above	22	3	65	1.55	27.06	24~27.99	Elementary school and below	neutral	I can't tell	I can't tell	I can't tell	I can't tell	I can't tell	I can't tell	I can't tell
Male	Sophomores and above	20	2	70	1.84	20.68	<=23.99	Junior High School	neutral	I can't tell	I can't tell	I can't tell	Some discrepancies	Some discrepancies	Some discrepancies	I can't tell
Female	Sophomores and above	22	3	47	1.53	20.08	<=23.99	Elementary school and below	mostly agree	Some matches	Some matches	Some matches	Some matches	Some matches	Some matches	Some matches
Female	Sophomores and above	22	3	43	1.5	19.11	<=23.99	Elementary school and below	strongly agree	Some matches	Perfect match	Some matches	Some matches	I can't tell	Some matches	I can't tell
Male	Sophomores and above	21	2	65	1.67	23.31	<=23.99	Junior High School	neutral	I can't tell	I can't tell	I can't tell	Some discrepancies	Some discrepancies	Some discrepancies	Some discrepancies
Female	Sophomores and above	21	2	51	1.58	20.43	<=23.99	Elementary school and below	partially agree	Some discrepancies	Some discrepancies	Some discrepancies	I can't tell	I can't tell	I can't tell	I can't tell
Female	Sophomores and above	21	2	43	1.55	17.9	<=23.99	Junior High School	partially agree	I can't tell	Some discrepancies	I can't tell	I can't tell	Some discrepancies	Some discrepancies	I can't tell
Female	Sophomores and above	22	3	41	1.55	17.07	<=23.99	Elementary school and below	partially agree	I can't tell	I can't tell	Some discrepancies	I can't tell	Some discrepancies	I can't tell	Some discrepancies
Female	Sophomores and above	23	3	60	1.52	25.97	24~27.99	Elementary school and below	mostly agree	Some matches	Some matches	I can't tell	I can't tell	I can't tell	I can't tell	I can't tell
Male	Sophomores and above	21	2	62	1.61	23.92	<=23.99	Junior High School	strongly agree	Perfect match	Perfect match	Perfect match	Perfect match	Perfect match	Some matches	Some matches
Female	Sophomores and above	21	2	45	1.6	17.58	<=23.99	Elementary school and below	mostly agree	Some matches	Some matches	Some matches	Some matches	Some matches	Some matches	Some matches
Male	Sophomores and above	21	2	60	1.73	20.05	<=23.99	Elementary school and below	neutral	I can't tell	I can't tell	I can't tell	I can't tell	I can't tell	I can't tell	I can't tell
Female	Sophomores and above	21	2	45	1.53	19.22	<=23.99	Elementary school and below	neutral	I can't tell	Some matches	Some matches	Some matches	I can't tell	I can't tell	Some discrepancies
Female	Sophomores and above	20	2	45	1.55	18.73	<=23.99	junior college and above	neutral	I can't tell	I can't tell	Some matches	I can't tell	Some matches	Some matches	Some matches
Female	Sophomores and above	20	2	52	1.6	20.31	<=23.99	junior college and above	mostly agree	Some matches	Some matches	Some matches	Some matches	Some matches	Some matches	Some matches
Female	Sophomores and above	21	2	52	1.6	20.31	<=23.99	Elementary school and below	neutral	I can't tell	Some matches	Some matches	Some matches	Perfect match	Some matches	I can't tell
Female	Sophomores and above	20	2	49	1.57	19.88	<=23.99	junior college and above	mostly agree	I can't tell	Some matches	I can't tell	Some matches	I can't tell	Some matches	Some matches
Female	Sophomores and above	21	2	56	1.58	22.43	<=23.99	Elementary school and below	neutral	Some matches	Some matches	Some matches	Some matches	I can't tell	I can't tell	I can't tell
Female	Sophomores and above	20	2	45	1.55	18.73	<=23.99	Elementary school and below	mostly agree	Perfect match	Perfect match	Perfect match	Perfect match	Some matches	Some matches	Some matches
Female	Sophomores and above	20	2	53	1.67	19	<=23.99	Elementary school and below	mostly agree	Some matches	Some matches	Some matches	Some matches	I can't tell	I can't tell	I can't tell
Male	Sophomores and above	22	3	55	1.63	20.7	<=23.99	Junior High School	neutral	I can't tell	I can't tell	I can't tell	I can't tell	I can't tell	I can't tell	I can't tell
Female	Sophomores and above	20	2	50	1.55	20.81	<=23.99	Elementary school and below	neutral	I can't tell	I can't tell	I can't tell	I can't tell	I can't tell	I can't tell	I can't tell
Male	Sophomores and above	23	3	68	1.69	23.81	<=23.99	Elementary school and below	neutral	I can't tell	I can't tell	I can't tell	I can't tell	I can't tell	I can't tell	I can't tell
Male	Sophomores and above	19	1	58	1.74	19.16	<=23.99	high school or secondary school	mostly agree	Some matches	Some matches	Some matches	Some matches	Some matches	Some matches	Some matches
Male	Sophomores and above	22	3	62	1.66	22.5	<=23.99	Elementary school and below	neutral	I can't tell	Some discrepancies	Some discrepancies	I can't tell	I can't tell	I can't tell	I can't tell
Female	Sophomores and above	22	3	88	1.57	35.7	28<=	Elementary school and below	mostly agree	Some matches	Some matches	Some matches	I can't tell	I can't tell	I can't tell	Some matches
Male	Sophomores and above	24	3	75	1.71	25.65	24~27.99	junior college and above	neutral	I can't tell	I can't tell	I can't tell	I can't tell	I can't tell	I can't tell	I can't tell
Female	First year of university	19	1	50	1.58	20.03	<=23.99	Elementary school and below	partially agree	Some discrepancies	Some discrepancies	Some discrepancies	Some discrepancies	Some discrepancies	Some discrepancies	Some discrepancies
Male	First year of university	19	1	66	1.8	20.37	<=23.99	Elementary school and below	neutral	I can't tell	Some matches	I can't tell	I can't tell	Some matches	Some matches	Some matches
Female	First year of university	18	1	55	1.57	22.31	<=23.99	Junior High School	neutral	I can't tell	I can't tell	I can't tell	I can't tell	I can't tell	I can't tell	I can't tell
Female	First year of university	20	2	60	1.6	23.44	<=23.99	Elementary school and below	neutral	I can't tell	I can't tell	I can't tell	I can't tell	I can't tell	I can't tell	I can't tell
Female	First year of university	19	1	42	1.52	18.18	<=23.99	Elementary school and below	mostly agree	Some matches	Some matches	Some matches	Some matches	Some matches	Some matches	Some matches
Female	First year of university	19	1	46	1.6	17.97	<=23.99	Elementary school and below	mostly agree	Some matches	Some matches	Some matches	Some matches	Some matches	Some matches	Some matches
Female	Sophomores and above	28	3	48	1.63	18.07	<=23.99	junior college and above	mostly agree	Some matches	Some matches	Some matches	Some matches	Some matches	Some matches	Some matches
Male	First year of university	20	2	55	1.75	17.96	<=23.99	Elementary school and below	neutral	Some matches	Some matches	Some matches	Some matches	Some matches	Some matches	Some matches
Male	First year of university	20	2	56	1.7	19.38	<=23.99	Elementary school and below	neutral	Some discrepancies	I can't tell	Some discrepancies	I can't tell	Some discrepancies	I can't tell	Some discrepancies
Female	First year of university	19	1	50	1.5	22.22	<=23.99	Elementary school and below	mostly agree	Some matches	I can't tell	I can't tell	Some matches	Some matches	Some matches	Some matches
Male	First year of university	20	2	60	1.75	19.59	<=23.99	junior college and above	neutral	Some discrepancies	I can't tell	I can't tell	Some discrepancies	I can't tell	I can't tell	I can't tell
Female	First year of university	20	2	42	1.55	17.48	<=23.99	No idea	mostly agree	I can't tell	Some matches	Some matches	Some matches	Some discrepancies	I can't tell	I can't tell
Female	First year of university	18	1	46	1.56	18.9	<=23.99	Elementary school and below	neutral	Some matches	Some matches	I can't tell	Some matches	Some matches	I can't tell	I can't tell
Male	First year of university	19	1	53	1.71	18.13	<=23.99	Elementary school and below	mostly agree	Perfect match	Perfect match	Perfect match	Perfect match	Perfect match	Perfect match	Perfect match
Male	First year of university	20	2	60	1.6	23.44	<=23.99	Elementary school and below	mostly agree	Some matches	Some matches	Some matches	Some matches	Some matches	Some matches	Some matches
Female	First year of university	19	1	41	1.53	17.51	<=23.99	Junior High School	strongly agree	Perfect match	Perfect match	Perfect match	Perfect match	Perfect match	Perfect match	Perfect match
Male	First year of university	20	2	64	1.68	22.68	<=23.99	Elementary school and below	mostly agree	Some matches	Some matches	Some matches	Some matches	Some matches	Some matches	Some matches
Female	First year of university	20	2	50	1.65	18.37	<=23.99	high school or secondary school	mostly agree	Some matches	Some matches	Some matches	Some matches	Some matches	Some matches	Some matches
Male	First year of university	20	2	71	1.7	24.57	24~27.99	junior college and above	mostly agree	Some matches	Some matches	Some matches	Some matches	Some matches	Some matches	Some matches
Male	First year of university	20	2	50	1.65	18.37	<=23.99	high school or secondary school	neutral	I can't tell	Some discrepancies	Some discrepancies	I can't tell	I can't tell	Some discrepancies	I can't tell
Male	First year of university	20	2	45	1.6	17.58	<=23.99	Elementary school and below	neutral	I can't tell	Some matches	I can't tell	Some matches	Some matches	Some matches	I can't tell
Female	First year of university	19	1	52	1.5	23.11	<=23.99	Elementary school and below	mostly agree	Some matches	Some matches	Perfect match	Perfect match	Perfect match	Perfect match	Perfect match
Male	First year of university	21	2	68	1.82	20.53	<=23.99	Elementary school and below	neutral	Some matches	Some matches	Some matches	Some matches	Some matches	Some matches	Some matches
Male	First year of university	21	2	50	1.6	19.53	<=23.99	Elementary school and below	mostly agree	I can't tell	I can't tell	I can't tell	I can't tell	Some matches	I can't tell	Some matches
Female	First year of university	20	2	52	1.64	19.33	<=23.99	Elementary school and below	neutral	I can't tell	I can't tell	I can't tell	I can't tell	I can't tell	I can't tell	I can't tell
Female	First year of university	20	2	50	1.57	20.28	<=23.99	Elementary school and below	neutral	Some matches	Some matches	Some matches	Some matches	Some matches	I can't tell	I can't tell
Male	First year of university	20	2	57	1.75	18.61	<=23.99	Junior High School	strongly agree	Perfect match	Perfect match	Perfect match	Perfect match	Perfect match	Perfect match	Perfect match
Male	First year of university	22	3	65	1.72	21.97	<=23.99	Elementary school and below	neutral	I can't tell	I can't tell	I can't tell	Some matches	I can't tell	Some discrepancies	I can't tell
Female	First year of university	20	2	50	1.63	18.82	<=23.99	Elementary school and below	mostly agree	I can't tell	I can't tell	Some matches	Some matches	I can't tell	I can't tell	I can't tell
Male	First year of university	24	3	60	1.66	21.77	<=23.99	Elementary school and below	mostly agree	Some matches	Some matches	Some matches	Some matches	Some matches	Some matches	Some matches
Female	First year of university	19	1	50	1.57	20.28	<=23.99	Elementary school and below	partially agree	I can't tell	I can't tell	Some discrepancies	Some discrepancies	Some discrepancies	I can't tell	Some discrepancies
Male	First year of university	20	2	80	1.7	27.68	24~27.99	junior college and above	mostly agree	Some matches	Some matches	Some matches	Some matches	Some matches	Some matches	Some matches
Female	Sophomores and above	20	2	47	1.61	18.13	<=23.99	Junior High School	neutral	I can't tell	I can't tell	I can't tell	I can't tell	I can't tell	I can't tell	I can't tell
Female	Sophomores and above	19	1	54	1.6	21.09	<=23.99	Elementary school and below	mostly agree	Some matches	Some matches	Some matches	Some matches	Some matches	Some matches	Some matches
Female	Sophomores and above	21	2	52	1.6	20.31	<=23.99	Junior High School	neutral	Some matches	Some discrepancies	I can't tell	Some matches	Some matches	Some matches	Some matches
Male	Sophomores and above	21	2	56	1.78	17.67	<=23.99	high school or secondary school	neutral	Some matches	Some matches	Some matches	I can't tell	Some matches	Perfect match	I can't tell
Male	First year of university	20	2	75	1.67	26.89	24~27.99	Junior High School	mostly agree	Some matches	Some matches	Some matches	Some matches	Some matches	Some matches	Some matches
Female	Sophomores and above	22	3	46	1.57	18.66	<=23.99	Junior High School	neutral	I can't tell	I can't tell	I can't tell	Some matches	Some matches	Some matches	Some matches
Male	First year of university	19	1	60	1.66	21.77	<=23.99	Junior High School	neutral	I can't tell	I can't tell	I can't tell	I can't tell	I can't tell	I can't tell	I can't tell
Male	First year of university	19	1	100	1.86	28.91	28<=	junior college and above	mostly agree	Some matches	Some matches	Some matches	Some matches	Some matches	Some matches	Some matches
Male	First year of university	20	2	50	1.61	19.29	<=23.99	Elementary school and below	partially agree	Some discrepancies	Some discrepancies	Some discrepancies	Some discrepancies	Some discrepancies	Some discrepancies	Some discrepancies
Male	First year of university	20	2	67	1.67	24.02	24~27.99	Junior High School	mostly agree	Some matches	Some matches	Some matches	Some matches	Some matches	Some matches	Some matches
Female	First year of university	19	1	46	1.6	17.97	<=23.99	Elementary school and below	neutral	I can't tell	Some matches	Some matches	I can't tell	I can't tell	Some matches	Some discrepancies
Male	First year of university	18	1	90	1.77	28.73	28<=	high school or secondary school	mostly agree	Some matches	Some matches	Some matches	Some matches	Some matches	Some matches	Some matches
Female	First year of university	19	1	48	1.6	18.75	<=23.99	Elementary school and below	mostly agree	Some matches	Some discrepancies	I can't tell	I can't tell	Some discrepancies	I can't tell	I can't tell
Male	First year of university	19	1	68	1.7	23.53	<=23.99	high school or secondary school	neutral	I can't tell	I can't tell	I can't tell	I can't tell	I can't tell	I can't tell	I can't tell
Male	First year of university	18	1	68	1.75	22.2	<=23.99	high school or secondary school	mostly agree	Some matches	Some matches	Some matches	Some matches	Some matches	Some matches	Some matches
Male	First year of university	20	2	70	1.8	21.6	<=23.99	Junior High School	strongly agree	Perfect match	Perfect match	Perfect match	Perfect match	Perfect match	Perfect match	Perfect match
Female	First year of university	19	1	44	1.66	15.97	<=23.99	high school or secondary school	strongly agree	Perfect match	Perfect match	Perfect match	Perfect match	Perfect match	Perfect match	Perfect match
Male	First year of university	20	2	60	1.67	21.51	<=23.99	Elementary school and below	mostly agree	Some matches	Some matches	Some matches	Some matches	Some matches	Some matches	Some matches
Female	First year of university	18	1	88	1.57	35.7	28<=	junior college and above	mostly agree	Some matches	Some matches	Some matches	Some matches	Some matches	Some matches	I can't tell
Male	First year of university	19	1	65	1.75	21.22	<=23.99	Junior High School	mostly agree	Some matches	Some matches	Some matches	Some matches	Some matches	Some matches	Some matches
Female	First year of university	20	2	42	1.49	18.92	<=23.99	No idea	mostly agree	Some matches	I can't tell	I can't tell	Some matches	I can't tell	I can't tell	I can't tell
Female	First year of university	21	2	44	1.58	17.63	<=23.99	Elementary school and below	neutral	I can't tell	I can't tell	I can't tell	I can't tell	I can't tell	I can't tell	I can't tell
Female	First year of university	19	1	54	1.58	21.63	<=23.99	Elementary school and below	neutral	I can't tell	I can't tell	Some matches	Some matches	Some matches	Some matches	I can't tell
Female	First year of university	18	1	57	1.6	22.27	<=23.99	Junior High School	mostly agree	Some matches	Some matches	I can't tell	Some matches	Some matches	Some matches	Some matches
Female	First year of university	20	2	43	1.5	19.11	<=23.99	Elementary school and below	neutral	Some discrepancies	Some matches	Some discrepancies	I can't tell	Some discrepancies	I can't tell	Some discrepancies
Male	First year of university	19	1	75	1.79	23.41	<=23.99	Junior High School	mostly agree	Some matches	Some matches	Perfect match	Some matches	Some matches	Some matches	Perfect match
Male	First year of university	20	2	118	1.76	38.09	28<=	Elementary school and below	mostly agree	Some matches	Some matches	Some matches	Some matches	Some matches	Some matches	Some matches
Female	First year of university	20	2	48	1.6	18.75	<=23.99	Junior High School	neutral	I can't tell	I can't tell	I can't tell	I can't tell	I can't tell	I can't tell	I can't tell
Male	First year of university	19	1	52	1.65	19.1	<=23.99	high school or secondary school	mostly agree	I can't tell	I can't tell	Some matches	Some matches	Some matches	Some discrepancies	Some matches
Male	First year of university	19	1	55	1.75	17.96	<=23.99	Junior High School	mostly agree	Some matches	Some matches	Some matches	Some matches	Some matches	Some matches	Some matches
Male	First year of university	20	2	57	1.73	19.05	<=23.99	Elementary school and below	neutral	I can't tell	Some matches	Some matches	Some matches	Some matches	I can't tell	I can't tell
Female	First year of university	19	1	53	1.65	19.47	<=23.99	junior college and above	strongly agree	Perfect match	Perfect match	Perfect match	Perfect match	Perfect match	Perfect match	Perfect match
Female	First year of university	20	2	48	1.55	19.98	<=23.99	Elementary school and below	mostly agree	Some matches	Some matches	Some matches	Some matches	I can't tell	Some matches	I can't tell
Male	First year of university	19	1	70	1.65	25.71	24~27.99	high school or secondary school	neutral	Some discrepancies	Some matches	Some matches	I can't tell	Some matches	Some matches	I can't tell
Female	Sophomores and above	19	1	50	1.6	19.53	<=23.99	high school or secondary school	neutral	I can't tell	I can't tell	I can't tell	I can't tell	I can't tell	I can't tell	I can't tell
Female	First year of university	20	2	52	1.51	22.81	<=23.99	Elementary school and below	mostly agree	Some matches	Some matches	Some matches	Some matches	Some matches	Some matches	Some matches
Male	First year of university	22	3	70	1.68	24.8	24~27.99	Junior High School	neutral	I can't tell	I can't tell	I can't tell	I can't tell	I can't tell	I can't tell	I can't tell
Male	First year of university	20	2	52	1.65	19.1	<=23.99	Junior High School	mostly agree	Some matches	Some matches	Some matches	I can't tell	I can't tell	I can't tell	I can't tell
Male	First year of university	18	1	65	1.75	21.22	<=23.99	high school or secondary school	mostly agree	Some matches	Some matches	Some matches	Some matches	Some matches	Some matches	Some matches
Male	First year of university	19	1	62	1.78	19.57	<=23.99	high school or secondary school	mostly agree	Some matches	Some matches	Some matches	Some matches	Some matches	Some matches	Some matches
Female	First year of university	18	1	50	1.58	20.03	<=23.99	junior college and above	strongly agree	Perfect match	Perfect match	Perfect match	Perfect match	Perfect match	Perfect match	Some matches
Male	First year of university	21	2	116	1.7	40.14	28<=	Elementary school and below	neutral	I can't tell	I can't tell	I can't tell	I can't tell	I can't tell	I can't tell	I can't tell
Male	First year of university	19	1	55	1.65	20.2	<=23.99	Junior High School	mostly agree	Some matches	Some matches	Some matches	Some matches	Some matches	Some matches	I can't tell
Male	First year of university	19	1	95	1.73	31.74	28<=	high school or secondary school	partially agree	I can't tell	Some matches	Some matches	Some matches	I can't tell	I can't tell	Some matches
Male	First year of university	20	2	62	1.63	23.34	<=23.99	junior college and above	mostly agree	Some matches	Some matches	Some matches	Some matches	Some matches	Some matches	Some matches
Female	First year of university	19	1	53	1.57	21.5	<=23.99	Junior High School	neutral	I can't tell	I can't tell	I can't tell	I can't tell	I can't tell	I can't tell	I can't tell
Female	First year of university	20	2	44	1.68	15.59	<=23.99	junior college and above	strongly disagree	Very inconsistent	Very inconsistent	I can't tell	I can't tell	I can't tell	I can't tell	I can't tell
Male	First year of university	20	2	57	1.7	19.72	<=23.99	Elementary school and below	mostly agree	Some matches	Some matches	Some matches	I can't tell	I can't tell	I can't tell	I can't tell
Male	First year of university	19	1	70	1.7	24.22	24~27.99	Junior High School	strongly agree	Perfect match	Perfect match	Perfect match	Perfect match	Perfect match	Perfect match	Perfect match
Male	First year of university	20	2	77	1.78	24.3	24~27.99	Elementary school and below	neutral	Some discrepancies	I can't tell	I can't tell	Some discrepancies	I can't tell	Some discrepancies	I can't tell
Male	First year of university	19	1	67	1.74	22.13	<=23.99	Elementary school and below	neutral	I can't tell	I can't tell	I can't tell	I can't tell	I can't tell	I can't tell	I can't tell
Male	First year of university	18	1	108	1.87	30.88	28<=	Junior High School	strongly agree	Perfect match	Perfect match	Perfect match	Perfect match	Perfect match	Perfect match	Perfect match
Female	First year of university	19	1	65	1.61	25.08	24~27.99	high school or secondary school	mostly agree	Some matches	Some matches	Some matches	Some matches	Some matches	Some matches	Some matches
Male	First year of university	20	2	57	1.78	17.99	<=23.99	Elementary school and below	mostly agree	Some discrepancies	I can't tell	Some discrepancies	I can't tell	I can't tell	Some discrepancies	I can't tell
Male	First year of university	18	1	74	1.64	27.51	24~27.99	junior college and above	neutral	I can't tell	I can't tell	I can't tell	I can't tell	Perfect match	Perfect match	Some matches
Male	First year of university	19	1	75	1.7	25.95	24~27.99	high school or secondary school	mostly agree	Some matches	Some matches	Some matches	Some matches	Some matches	Some matches	Some matches
Female	First year of university	19	1	46	1.59	18.2	<=23.99	Elementary school and below	mostly agree	Some matches	Some matches	Some matches	Some matches	Some matches	Some matches	Some matches
Female	First year of university	18	1	50	1.62	19.05	<=23.99	Junior High School	mostly agree	Some matches	Some matches	Some matches	Some matches	I can't tell	Some discrepancies	Some discrepancies
Female	First year of university	18	1	51	1.61	19.68	<=23.99	Junior High School	neutral	Some matches	Some matches	Some matches	Some matches	Some matches	Some matches	Some discrepancies
Male	First year of university	19	1	47	1.7	16.26	<=23.99	Elementary school and below	strongly agree	Some matches	Some matches	Perfect match	Perfect match	Some matches	Perfect match	Some matches
Male	First year of university	20	2	64	1.65	23.51	<=23.99	Junior High School	mostly agree	Some matches	Some matches	Some matches	Some matches	Some matches	I can't tell	Some matches
Male	First year of university	18	1	65	1.78	20.52	<=23.99	Junior High School	mostly agree	Some matches	Some matches	Some discrepancies	Some matches	I can't tell	Perfect match	I can't tell
Male	First year of university	19	1	59	1.7	20.42	<=23.99	Junior High School	neutral	Some matches	Some matches	Some matches	Some matches	I can't tell	Some discrepancies	Some discrepancies
Male	First year of university	19	1	60	1.71	20.52	<=23.99	Elementary school and below	partially agree	Some discrepancies	Some discrepancies	Some discrepancies	Some discrepancies	I can't tell	Very inconsistent	Some discrepancies
Male	First year of university	20	2	60	1.7	20.76	<=23.99	Elementary school and below	partially agree	Some matches	I can't tell	I can't tell	Some matches	I can't tell	I can't tell	Some discrepancies
Male	First year of university	20	2	55	1.67	19.72	<=23.99	Elementary school and below	neutral	I can't tell	I can't tell	I can't tell	I can't tell	I can't tell	I can't tell	I can't tell
Female	First year of university	19	1	46	1.58	18.43	<=23.99	Elementary school and below	neutral	I can't tell	I can't tell	I can't tell	I can't tell	I can't tell	I can't tell	I can't tell
Male	First year of university	19	1	60	1.68	21.26	<=23.99	high school or secondary school	mostly agree	Some matches	Some matches	Some matches	Some matches	I can't tell	I can't tell	I can't tell
Female	First year of university	19	1	42.5	1.58	17.02	<=23.99	Elementary school and below	neutral	I can't tell	I can't tell	I can't tell	I can't tell	I can't tell	I can't tell	I can't tell
Male	First year of university	22	3	58	1.65	21.3	<=23.99	Elementary school and below	partially agree	Some discrepancies	Some matches	Some discrepancies	I can't tell	I can't tell	Some discrepancies	Some discrepancies
Female	First year of university	19	1	59	1.6	23.05	<=23.99	high school or secondary school	mostly agree	Some matches	Some matches	Some matches	Some matches	Some matches	Some matches	Some matches
Male	First year of university	19	1	50	1.6	19.53	<=23.99	Elementary school and below	mostly agree	Some matches	Some matches	Some matches	Some matches	Some matches	Some matches	Some matches
Male	First year of university	20	2	70	1.75	22.86	<=23.99	Junior High School	partially agree	Some discrepancies	Some discrepancies	Some discrepancies	Some discrepancies	Some discrepancies	Some discrepancies	Some discrepancies
Male	First year of university	19	1	60	1.7	20.76	<=23.99	Elementary school and below	neutral	I can't tell	I can't tell	I can't tell	I can't tell	I can't tell	I can't tell	I can't tell
Male	First year of university	19	1	90	1.75	29.39	28<=	Junior High School	neutral	I can't tell	I can't tell	I can't tell	I can't tell	I can't tell	I can't tell	I can't tell
Female	First year of university	20	2	50.2	1.61	19.37	<=23.99	Elementary school and below	strongly agree	Perfect match	Some matches	Some matches	Some matches	Some matches	Some matches	Some matches
Female	First year of university	20	2	48	1.53	20.5	<=23.99	Elementary school and below	neutral	I can't tell	Some matches	Some matches	Some matches	I can't tell	I can't tell	Some matches
Male	First year of university	20	2	50	1.55	20.81	<=23.99	Elementary school and below	neutral	I can't tell	Some matches	Some matches	Some discrepancies	Some discrepancies	Some discrepancies	Some discrepancies
Female	First year of university	19	1	47	1.58	18.83	<=23.99	Junior High School	mostly agree	Some matches	Perfect match	Some matches	Some matches	Some matches	Some matches	Some matches
Female	Sophomores and above	21	2	46	1.63	17.31	<=23.99	Elementary school and below	partially agree	I can't tell	I can't tell	I can't tell	Some matches	I can't tell	I can't tell	I can't tell
Female	Sophomores and above	50	3	70	1.9	19.39	<=23.99	high school or secondary school	neutral	I can't tell	I can't tell	I can't tell	I can't tell	I can't tell	I can't tell	I can't tell
Female	Sophomores and above	20	2	53	1.65	19.47	<=23.99	Elementary school and below	neutral	I can't tell	I can't tell	I can't tell	I can't tell	I can't tell	Some discrepancies	Some discrepancies
Female	Sophomores and above	20	2	43	1.63	16.18	<=23.99	junior college and above	mostly agree	Some matches	Some matches	Some matches	Some matches	Some matches	Some matches	Some matches
Male	First year of university	20	2	58	1.7	20.07	<=23.99	Elementary school and below	partially agree	I can't tell	I can't tell	I can't tell	Some discrepancies	Some matches	Some discrepancies	I can't tell
Female	First year of university	20	2	44	1.53	18.8	<=23.99	Elementary school and below	neutral	I can't tell	I can't tell	I can't tell	Some matches	Some matches	Some matches	Some matches
Male	Sophomores and above	21	2	88	1.73	29.4	28<=	Elementary school and below	neutral	I can't tell	I can't tell	I can't tell	I can't tell	I can't tell	I can't tell	I can't tell
Male	First year of university	20	2	75	1.77	23.94	<=23.99	Junior High School	partially agree	Some discrepancies	Some discrepancies	I can't tell	Some discrepancies	I can't tell	Some discrepancies	Some discrepancies
Male	First year of university	21	2	75	1.6	29.3	28<=	Elementary school and below	mostly agree	Some matches	Some matches	Some matches	Some matches	Some matches	Some matches	Some matches
Female	First year of university	18	1	55	1.6	21.5	<=23.99	Elementary school and below	neutral	I can't tell	I can't tell	I can't tell	I can't tell	I can't tell	I can't tell	I can't tell
Female	First year of university	18	1	98	1.6	38.3	28<=	junior college and above	neutral	Some matches	Some matches	Some matches	Some matches	Some matches	Some matches	Some matches
Male	First year of university	18	1	59	1.65	21.7	<=23.99	Junior High School	neutral	I can't tell	I can't tell	I can't tell	I can't tell	I can't tell	I can't tell	I can't tell
Male	First year of university	18	1	52	1.6	20.3	<=23.99	Junior High School	mostly agree	Some matches	Some matches	Some matches	Perfect match	Perfect match	Perfect match	Some matches
Female	First year of university	18	1	60	1.65	22	<=23.99	Elementary school and below	neutral	I can't tell	I can't tell	I can't tell	I can't tell	I can't tell	I can't tell	I can't tell
Male	First year of university	20	2	55	1.7	19	<=23.99	Elementary school and below	mostly agree	Some matches	Some matches	Some matches	Some matches	Some matches	I can't tell	I can't tell
Male	First year of university	19	1	51	1.67	18.3	<=23.99	Junior High School	strongly agree	Perfect match	Perfect match	Perfect match	Perfect match	Perfect match	Perfect match	Perfect match
Female	First year of university	19	1	42	1.53	17.9	<=23.99	Junior High School	mostly agree	Some matches	Perfect match	I can't tell	Some matches	I can't tell	Some matches	Some matches
Male	First year of university	18	1	75	1.68	26.6	24~27.99	high school or secondary school	mostly agree	I can't tell	Some matches	Some matches	Some matches	I can't tell	Some matches	I can't tell
Male	First year of university	20	2	64	1.77	20.4	<=23.99	Elementary school and below	mostly agree	Some matches	Some matches	Some matches	Some matches	Some matches	Some matches	Some matches
Female	First year of university	18	1	54	1.6	21.1	<=23.99	high school or secondary school	neutral	Perfect match	Perfect match	Some matches	Some matches	Some matches	Some matches	Some matches
Female	First year of university	18	1	46	1.58	18.4	<=23.99	Junior High School	neutral	I can't tell	I can't tell	I can't tell	I can't tell	Some matches	I can't tell	I can't tell
Male	First year of university	18	1	57	1.75	18.6	<=23.99	junior college and above	mostly agree	Some matches	Some matches	Some matches	Perfect match	Perfect match	Perfect match	Some discrepancies
Male	First year of university	19	1	72	1.68	25.5	24~27.99	Elementary school and below	mostly agree	Some matches	Some matches	Some matches	Some matches	Some matches	Some matches	Some matches
Female	First year of university	18	1	47	1.51	20.6	<=23.99	Elementary school and below	neutral	I can't tell	I can't tell	I can't tell	I can't tell	I can't tell	I can't tell	I can't tell
Female	First year of university	19	1	56	1.55	23.3	<=23.99	Elementary school and below	mostly agree	Some matches	Perfect match	Some matches	Some matches	Perfect match	I can't tell	I can't tell
Male	First year of university	19	1	58	1.65	21.3	<=23.99	Elementary school and below	neutral	I can't tell	Some matches	Perfect match	Perfect match	Perfect match	I can't tell	Some matches
Female	First year of university	21	2	45	1.54	19	<=23.99	Elementary school and below	strongly agree	Some matches	Some matches	Some matches	Some matches	Some matches	Some matches	Some matches
Female	First year of university	18	1	57	1.67	20.4	<=23.99	Junior High School	neutral	I can't tell	I can't tell	I can't tell	I can't tell	Some matches	Some matches	Some matches
Female	First year of university	20	2	50	1.58	20	<=23.99	No idea	strongly agree	Perfect match	I can't tell	I can't tell	Some matches	Some matches	Some matches	I can't tell
Female	First year of university	19	1	48	1.5	21.3	<=23.99	Elementary school and below	neutral	I can't tell	I can't tell	I can't tell	I can't tell	I can't tell	I can't tell	I can't tell
Female	First year of university	19	1	50	1.59	19.8	<=23.99	Junior High School	mostly agree	Some matches	Some matches	I can't tell	Some matches	I can't tell	I can't tell	I can't tell
Male	First year of university	18	1	80	1.86	23.1	<=23.99	Elementary school and below	neutral	Some matches	Some matches	Some matches	Some matches	Some matches	I can't tell	I can't tell
Female	First year of university	18	1	49	1.54	20.7	<=23.99	Elementary school and below	mostly agree	Some matches	Perfect match	Perfect match	Some matches	Some matches	Some matches	Perfect match
Female	First year of university	18	1	55	1.6	21.5	<=23.99	high school or secondary school	neutral	I can't tell	Some matches	Some discrepancies	I can't tell	I can't tell	Some matches	I can't tell
Male	First year of university	19	1	52	1.7	18	<=23.99	Elementary school and below	mostly agree	Some matches	Some matches	Some matches	Some matches	Some matches	Some matches	Some matches
Male	First year of university	19	1	57	1.7	19.7	<=23.99	Elementary school and below	partially agree	Perfect match	I can't tell	I can't tell	I can't tell	Some matches	I can't tell	I can't tell
Female	First year of university	20	2	47	1.53	20.1	<=23.99	Elementary school and below	mostly agree	I can't tell	I can't tell	I can't tell	I can't tell	I can't tell	I can't tell	I can't tell
Female	First year of university	18	1	50	1.6	19.5	<=23.99	Elementary school and below	neutral	Perfect match	Perfect match	Perfect match	Perfect match	Perfect match	Perfect match	Some matches
Male	First year of university	21	2	72	1.67	25.8	24~27.99	Elementary school and below	strongly agree	Perfect match	Perfect match	Perfect match	Perfect match	Perfect match	Perfect match	Perfect match
Female	First year of university	18	1	54	1.6	21.1	<=23.99	junior college and above	neutral	I can't tell	I can't tell	I can't tell	I can't tell	I can't tell	Some matches	I can't tell
Male	First year of university	18	1	55	1.78	17.4	<=23.99	Elementary school and below	neutral	I can't tell	I can't tell	I can't tell	I can't tell	I can't tell	I can't tell	I can't tell
Male	First year of university	20	2	56	1.68	19.8	<=23.99	Junior High School	mostly agree	Some matches	Some matches	Some matches	Some matches	Some matches	Some matches	Some matches
Male	First year of university	19	1	62	1.65	22.8	<=23.99	Elementary school and below	mostly agree	Some matches	Some matches	Some matches	Some matches	Some matches	Some matches	Some matches
Male	First year of university	18	1	62	1.85	18.1	<=23.99	high school or secondary school	strongly agree	Perfect match	Perfect match	Perfect match	Perfect match	Perfect match	Some matches	Some matches
Female	First year of university	19	1	49	1.67	17.6	<=23.99	No idea	neutral	I can't tell	I can't tell	I can't tell	I can't tell	I can't tell	I can't tell	I can't tell
Male	First year of university	19	1	56	1.75	18.3	<=23.99	Elementary school and below	mostly agree	Some matches	Some matches	Some matches	Some matches	Some matches	Some matches	Some matches
Male	First year of university	18	1	65	1.65	23.9	<=23.99	Junior High School	mostly agree	Some matches	Perfect match	Perfect match	I can't tell	I can't tell	Some matches	Perfect match
Female	First year of university	18	1	55	1.6	21.5	<=23.99	high school or secondary school	mostly agree	Some discrepancies	Very inconsistent	Some discrepancies	Some discrepancies	Some matches	I can't tell	Some discrepancies
Male	First year of university	18	1	60	1.62	22.9	<=23.99	Elementary school and below	mostly agree	Some matches	Some matches	Some matches	Some matches	Some matches	Some matches	Some matches
Female	First year of university	19	1	49	1.64	18.2	<=23.99	high school or secondary school	mostly agree	Some matches	Some matches	I can't tell	I can't tell	Some matches	Some matches	Some matches
Male	First year of university	20	2	70	1.79	21.8	<=23.99	Elementary school and below	mostly agree	Some matches	Some matches	Some discrepancies	Some matches	Some matches	I can't tell	I can't tell
Female	First year of university	18	1	55	1.6	21.5	<=23.99	high school or secondary school	mostly agree	Some matches	Some matches	Some matches	Some matches	Some matches	Some matches	Some matches
Male	First year of university	18	1	55	1.67	19.7	<=23.99	No idea	mostly agree	Some matches	Some matches	I can't tell	Some matches	Some matches	Some matches	I can't tell
Male	First year of university	19	1	59	1.67	21.2	<=23.99	Elementary school and below	strongly agree	Perfect match	Perfect match	Some matches	Some matches	Some matches	Some matches	Some matches
Female	First year of university	19	1	36	1.5	16	<=23.99	Elementary school and below	mostly agree	I can't tell	Some matches	I can't tell	Some matches	I can't tell	I can't tell	I can't tell
Female	First year of university	18	1	57	1.7	19.7	<=23.99	high school or secondary school	mostly agree	Some matches	Some matches	Some matches	Perfect match	I can't tell	Perfect match	Some discrepancies
Female	First year of university	21	2	54	1.55	22.5	<=23.99	Elementary school and below	mostly agree	Some matches	Some matches	Some matches	Some matches	Some matches	I can't tell	I can't tell
Female	First year of university	18	1	46	1.55	19.1	<=23.99	high school or secondary school	neutral	I can't tell	I can't tell	I can't tell	I can't tell	I can't tell	I can't tell	I can't tell
Male	First year of university	20	2	58	1.72	19.6	<=23.99	Elementary school and below	mostly agree	I can't tell	Perfect match	Some matches	Some matches	I can't tell	Some matches	Some matches
Male	First year of university	18	1	60	1.8	18.5	<=23.99	Junior High School	neutral	I can't tell	I can't tell	I can't tell	I can't tell	I can't tell	I can't tell	I can't tell
Male	First year of university	18	1	58	1.8	17.9	<=23.99	junior college and above	neutral	I can't tell	Some matches	Some matches	Some matches	Some matches	Some matches	Some matches
Male	First year of university	18	1	65	1.73	21.7	<=23.99	Elementary school and below	mostly agree	Some matches	Some matches	Some matches	Some matches	Some matches	Some matches	Some matches
Female	First year of university	19	1	51	1.65	18.7	<=23.99	Junior High School	neutral	Some matches	I can't tell	I can't tell	I can't tell	I can't tell	I can't tell	I can't tell
Female	First year of university	18	1	52	1.66	18.9	<=23.99	Elementary school and below	neutral	I can't tell	I can't tell	I can't tell	I can't tell	I can't tell	I can't tell	I can't tell
Male	First year of university	19	1	70	1.8	21.6	<=23.99	Junior High School	neutral	I can't tell	I can't tell	I can't tell	I can't tell	I can't tell	I can't tell	I can't tell
Male	First year of university	19	1	58	1.73	19.4	<=23.99	Junior High School	mostly agree	Some matches	Some matches	I can't tell	I can't tell	Some matches	I can't tell	Some matches
Female	First year of university	20	2	45	1.6	17.6	<=23.99	Elementary school and below	mostly agree	Some matches	Some matches	Some matches	Some matches	Some matches	Some matches	Some matches
Male	First year of university	19	1	90	1.7	31.1	28<=	high school or secondary school	mostly agree	Some matches	Some matches	Some matches	Some matches	Some matches	Some matches	Some matches
Female	First year of university	18	1	70	1.65	25.7	24~27.99	high school or secondary school	mostly agree	Some matches	I can't tell	I can't tell	Some matches	Some matches	Some matches	Some matches
Female	First year of university	19	1	41	1.55	17.1	<=23.99	Elementary school and below	neutral	Some matches	Some matches	Some matches	Some matches	Some matches	Some matches	I can't tell
Male	First year of university	19	1	52	1.7	18	<=23.99	Elementary school and below	mostly agree	I can't tell	I can't tell	I can't tell	Some matches	Some matches	Some matches	I can't tell
Male	First year of university	20	2	71	1.72	24	24~27.99	Elementary school and below	mostly agree	Perfect match	Some matches	Perfect match	Some matches	I can't tell	I can't tell	Some matches
Female	First year of university	18	1	49	1.6	19.1	<=23.99	Junior High School	neutral	I can't tell	I can't tell	I can't tell	I can't tell	I can't tell	I can't tell	I can't tell
Female	First year of university	19	1	56	1.64	20.8	<=23.99	junior college and above	mostly agree	Some matches	Some matches	Some matches	Some matches	Some matches	Some matches	Some matches
Female	First year of university	19	1	50	1.64	18.6	<=23.99	high school or secondary school	neutral	I can't tell	I can't tell	I can't tell	I can't tell	I can't tell	I can't tell	I can't tell
Female	First year of university	19	1	54	1.61	20.8	<=23.99	high school or secondary school	neutral	I can't tell	Some matches	Some matches	Some matches	Some matches	Some matches	Some matches
Male	First year of university	18	1	60	1.7	20.8	<=23.99	high school or secondary school	mostly agree	Some matches	Some matches	Some matches	Some matches	Some matches	Some matches	Some matches
Female	First year of university	19	1	46	1.53	19.7	<=23.99	Junior High School	neutral	I can't tell	I can't tell	I can't tell	I can't tell	I can't tell	I can't tell	I can't tell
Female	First year of university	17	1	58	1.6	22.7	<=23.99	high school or secondary school	mostly agree	Some matches	Some matches	Some matches	Some matches	Some matches	Some matches	Some matches
Female	Sophomores and above	20	2	95	1.57	38.5	28<=	Elementary school and below	strongly disagree	Some discrepancies	Some discrepancies	Some discrepancies	Very inconsistent	Some discrepancies	I can't tell	I can't tell
Male	Sophomores and above	20	2	61	1.73	20.4	<=23.99	junior college and above	partially agree	Some discrepancies	Some discrepancies	Some discrepancies	I can't tell	I can't tell	I can't tell	I can't tell
Male	Sophomores and above	20	2	57	1.75	18.6	<=23.99	Elementary school and below	neutral	Some matches	I can't tell	Some matches	I can't tell	I can't tell	Some matches	I can't tell
Male	Sophomores and above	18	1	55	1.72	18.6	<=23.99	Junior High School	partially agree	Some discrepancies	Some discrepancies	I can't tell	I can't tell	Some discrepancies	I can't tell	I can't tell
Male	Sophomores and above	20	2	56	1.75	18.3	<=23.99	Junior High School	mostly agree	Some matches	Some matches	Perfect match	Some matches	Some matches	Some matches	Some matches
Female	Sophomores and above	20	2	40	1.5	17.8	<=23.99	Elementary school and below	neutral	I can't tell	I can't tell	Some matches	Some matches	Some matches	I can't tell	I can't tell
Female	Sophomores and above	20	2	52	1.5	23.1	<=23.99	Elementary school and below	partially agree	Some matches	Some matches	Some matches	Some matches	Some discrepancies	Some discrepancies	Some matches
Male	First year of university	20	2	50	1.65	18.4	<=23.99	Elementary school and below	mostly agree	Some matches	Some matches	Some matches	Some matches	Some matches	Some matches	Some matches
Female	First year of university	19	1	58	1.63	21.8	<=23.99	Elementary school and below	neutral	I can't tell	Some matches	Some matches	I can't tell	I can't tell	I can't tell	I can't tell
Female	First year of university	18	1	46	1.52	19.9	<=23.99	Junior High School	neutral	I can't tell	I can't tell	I can't tell	I can't tell	I can't tell	I can't tell	I can't tell
Male	First year of university	19	1	58	1.65	21.3	<=23.99	Elementary school and below	mostly agree	Some matches	Some matches	Some discrepancies	Some matches	Some discrepancies	I can't tell	Some matches
Male	First year of university	17	1	55	1.69	19.3	<=23.99	Elementary school and below	mostly agree	Some matches	Some matches	I can't tell	Some matches	Some matches	Some matches	I can't tell
Male	First year of university	18	1	65	1.76	21	<=23.99	Junior High School	mostly agree	I can't tell	Some matches	Some discrepancies	Some matches	Some matches	I can't tell	Some matches
Female	First year of university	19	1	45	1.61	17.4	<=23.99	Junior High School	neutral	Some matches	Some matches	Some matches	Some matches	Some matches	Some matches	Some matches
Female	First year of university	19	1	45	1.48	20.5	<=23.99	Junior High School	mostly agree	I can't tell	I can't tell	Some matches	I can't tell	I can't tell	I can't tell	I can't tell
Female	First year of university	20	2	58	1.6	22.7	<=23.99	Elementary school and below	strongly agree	Perfect match	Perfect match	Perfect match	Perfect match	Some matches	Some matches	Some matches
Female	First year of university	19	1	46	1.56	18.9	<=23.99	Elementary school and below	neutral	Some matches	Some matches	Some discrepancies	Some matches	Some matches	Some matches	Some matches
Female	First year of university	19	1	53	1.55	22.1	<=23.99	Elementary school and below	neutral	I can't tell	I can't tell	I can't tell	I can't tell	I can't tell	I can't tell	I can't tell
Male	First year of university	19	1	58	1.69	20.3	<=23.99	Elementary school and below	mostly agree	Some matches	Some matches	Some matches	Some matches	Some matches	Some matches	Some matches
Female	Sophomores and above	19	1	48	1.53	20.5	<=23.99	Elementary school and below	neutral	I can't tell	I can't tell	Some matches	Some matches	Some matches	Some matches	I can't tell
Male	First year of university	20	2	51	1.65	18.7	<=23.99	Elementary school and below	mostly agree	Perfect match	Some matches	Perfect match	Perfect match	I can't tell	Some discrepancies	I can't tell
Female	First year of university	19	1	49	1.6	19.1	<=23.99	Elementary school and below	strongly agree	Perfect match	Perfect match	Perfect match	Perfect match	Perfect match	Perfect match	Perfect match
Female	Sophomores and above	21	2	60	1.52	26	24~27.99	Elementary school and below	mostly agree	Some matches	Some matches	Some matches	Some matches	Some matches	Some matches	Some matches
Female	First year of university	18	1	48	1.63	18.1	<=23.99	Elementary school and below	mostly agree	Some matches	Some matches	Some matches	Some matches	Some matches	Some matches	Some matches
Female	First year of university	20	2	52	1.6	20.3	<=23.99	Elementary school and below	neutral	I can't tell	I can't tell	Some matches	I can't tell	I can't tell	I can't tell	I can't tell
Female	First year of university	18	1	60	1.6	23.4	<=23.99	Elementary school and below	mostly agree	Perfect match	Some matches	I can't tell	Some matches	Some matches	Perfect match	I can't tell
Female	First year of university	20	2	49	1.55	20.4	<=23.99	Elementary school and below	mostly agree	I can't tell	I can't tell	I can't tell	Some matches	I can't tell	Some discrepancies	Some discrepancies
Female	First year of university	18	1	45	1.6	17.6	<=23.99	Junior High School	neutral	Some matches	Some matches	I can't tell	Some matches	Some matches	Some matches	Some matches
Female	First year of university	18	1	70	1.68	24.8	24~27.99	high school or secondary school	neutral	I can't tell	I can't tell	Some matches	Some matches	Some matches	Perfect match	Some matches
Female	First year of university	19	1	51	1.67	18.3	<=23.99	Elementary school and below	neutral	Some matches	I can't tell	Some matches	Some matches	Some matches	Some matches	Some matches
Female	First year of university	19	1	52	1.64	19.3	<=23.99	Elementary school and below	neutral	Some discrepancies	I can't tell	I can't tell	I can't tell	I can't tell	I can't tell	Some matches
Female	First year of university	19	1	59	1.65	21.7	<=23.99	Elementary school and below	neutral	Some matches	Some matches	Some discrepancies	Some matches	Some matches	I can't tell	I can't tell
Male	First year of university	20	2	55	1.67	19.7	<=23.99	Elementary school and below	strongly agree	Perfect match	Some matches	Some matches	Some matches	Some discrepancies	Some matches	Some discrepancies
Female	First year of university	19	1	58	1.45	27.6	24~27.99	Junior High School	partially agree	Perfect match	I can't tell	Perfect match	Perfect match	Some matches	Perfect match	I can't tell
Female	First year of university	18	1	58	1.63	21.8	<=23.99	junior college and above	mostly agree	Some matches	Some matches	Some matches	Some matches	Some matches	Some matches	Some matches
Male	First year of university	18	1	49	1.69	17.2	<=23.99	Junior High School	mostly agree	I can't tell	I can't tell	I can't tell	I can't tell	Some discrepancies	Some discrepancies	Some discrepancies
Female	First year of university	19	1	63	1.63	23.7	<=23.99	Elementary school and below	mostly agree	Some matches	Some matches	Some matches	Perfect match	Some matches	Perfect match	Perfect match
Female	First year of university	19	1	54	1.57	21.9	<=23.99	Elementary school and below	mostly agree	Some matches	I can't tell	Some matches	Some matches	I can't tell	I can't tell	I can't tell
Male	First year of university	20	2	55	1.65	20.2	<=23.99	Elementary school and below	mostly agree	Perfect match	Some matches	Some matches	Some matches	Some matches	Some matches	Some matches
Female	First year of university	19	1	50	1.57	20.3	<=23.99	Elementary school and below	neutral	I can't tell	Some matches	Some matches	Some matches	Some discrepancies	Some discrepancies	I can't tell
Female	First year of university	19	1	44	1.56	18.1	<=23.99	Elementary school and below	neutral	Some discrepancies	Some discrepancies	Some discrepancies	Some discrepancies	I can't tell	I can't tell	Some discrepancies
Female	First year of university	19	1	50	1.58	20	<=23.99	Junior High School	mostly agree	Some matches	Some matches	Some matches	Some matches	Some matches	Some matches	Some matches
Female	First year of university	19	1	40	1.52	17.3	<=23.99	Elementary school and below	partially agree	I can't tell	I can't tell	Some matches	I can't tell	I can't tell	I can't tell	I can't tell
Male	First year of university	17	1	53	1.64	19.7	<=23.99	Elementary school and below	neutral	I can't tell	I can't tell	Some matches	Some matches	Some matches	Some matches	Some matches
Female	First year of university	19	1	47	1.55	19.6	<=23.99	Junior High School	neutral	Some matches	Some matches	I can't tell	I can't tell	I can't tell	Some matches	Some matches
Female	First year of university	20	2	58	1.75	18.9	<=23.99	Elementary school and below	neutral	I can't tell	I can't tell	I can't tell	I can't tell	I can't tell	I can't tell	I can't tell
Female	First year of university	18	1	74	1.71	25.3	24~27.99	Junior High School	strongly agree	Perfect match	Perfect match	Perfect match	Perfect match	Perfect match	Perfect match	Perfect match
Female	First year of university	19	1	46	1.56	18.9	<=23.99	Elementary school and below	neutral	I can't tell	Some matches	I can't tell	Some matches	Some matches	Some matches	Some matches
Female	First year of university	19	1	45	1.5	20	<=23.99	Elementary school and below	neutral	I can't tell	Some matches	Some matches	Some matches	I can't tell	I can't tell	I can't tell
Female	First year of university	21	2	52	1.52	22.5	<=23.99	Junior High School	mostly agree	Some matches	Some matches	I can't tell	Some matches	I can't tell	Some matches	I can't tell
Female	First year of university	19	1	44	1.63	16.6	<=23.99	Elementary school and below	strongly agree	Perfect match	Perfect match	Perfect match	Some matches	Some matches	Some matches	Some matches
Male	Sophomores and above	19	1	60	1.78	18.9	<=23.99	high school or secondary school	mostly agree	Some matches	Some matches	I can't tell	Some matches	I can't tell	Some matches	I can't tell
Female	First year of university	18	1	55	1.65	20.2	<=23.99	Junior High School	partially agree	Some matches	I can't tell	Some discrepancies	I can't tell	I can't tell	I can't tell	Some discrepancies
Male	First year of university	18	1	49	1.68	17.4	<=23.99	Elementary school and below	neutral	Some matches	I can't tell	I can't tell	I can't tell	I can't tell	I can't tell	I can't tell
Female	First year of university	18	1	44	1.57	17.9	<=23.99	Junior High School	mostly agree	Some matches	Some matches	Some matches	Some matches	Some matches	Some matches	Some matches
Male	First year of university	20	2	60	1.66	21.8	<=23.99	Junior High School	mostly agree	Some matches	Some matches	Some matches	Some matches	Some matches	Some matches	Some matches
Female	First year of university	18	1	60	1.63	22.6	<=23.99	high school or secondary school	strongly agree	Some matches	Perfect match	Some matches	Perfect match	Perfect match	Some matches	Some matches
Male	Sophomores and above	21	2	55.7	1.62	21.2	<=23.99	Elementary school and below	mostly agree	I can't tell	I can't tell	Some matches	I can't tell	Some matches	Some matches	I can't tell
Male	First year of university	18	1	47	1.74	15.5	<=23.99	Junior High School	neutral	Some matches	Some matches	Some matches	Some matches	Some matches	Some matches	Some matches
Male	First year of university	18	1	53	1.63	19.9	<=23.99	Junior High School	neutral	I can't tell	I can't tell	I can't tell	I can't tell	I can't tell	I can't tell	I can't tell
Female	First year of university	19	1	50	1.63	18.8	<=23.99	Junior High School	neutral	I can't tell	Some matches	Some matches	Some matches	Some matches	I can't tell	I can't tell
Female	First year of university	18	1	44	1.53	18.8	<=23.99	Elementary school and below	strongly agree	Perfect match	Perfect match	Perfect match	Perfect match	Perfect match	Perfect match	Perfect match
Male	First year of university	18	1	65	1.7	22.5	<=23.99	Elementary school and below	neutral	I can't tell	I can't tell	I can't tell	I can't tell	I can't tell	I can't tell	I can't tell
Male	First year of university	17	1	53	1.63	19.9	<=23.99	Elementary school and below	strongly agree	Perfect match	Perfect match	Perfect match	Perfect match	Perfect match	Perfect match	Perfect match
Female	Sophomores and above	20	2	46	1.6	18	<=23.99	Elementary school and below	neutral	I can't tell	Some matches	Some matches	Some matches	Some matches	Some matches	Some matches
Female	Sophomores and above	18	1	53	1.6	20.7	<=23.99	junior college and above	strongly agree	Perfect match	Perfect match	Perfect match	Perfect match	Perfect match	Perfect match	Perfect match
Female	First year of university	19	1	43	1.55	17.9	<=23.99	Junior High School	mostly agree	I can't tell	Some matches	Some matches	Some matches	Some matches	Some matches	Some matches
Male	First year of university	19	1	68	1.74	22.5	<=23.99	Elementary school and below	neutral	Some matches	Perfect match	Perfect match	Some matches	Some matches	Some matches	Some matches
Female	First year of university	18	1	48	1.58	19.2	<=23.99	Elementary school and below	mostly agree	Some discrepancies	Some discrepancies	I can't tell	I can't tell	Some matches	I can't tell	I can't tell
Female	First year of university	18	1	58	1.6	22.7	<=23.99	Elementary school and below	mostly agree	Some matches	Some matches	Some matches	Some matches	Some matches	Some matches	Some matches
Male	First year of university	18	1	65	1.65	23.9	<=23.99	Junior High School	strongly agree	Perfect match	Perfect match	Perfect match	Perfect match	Some matches	Some matches	I can't tell
Female	Sophomores and above	22	3	43	1.52	18.6	<=23.99	Elementary school and below	neutral	I can't tell	I can't tell	Some discrepancies	I can't tell	I can't tell	I can't tell	Some discrepancies
Female	First year of university	18	1	46	1.63	17.3	<=23.99	high school or secondary school	mostly agree	Some matches	Some matches	I can't tell	Some matches	Some matches	I can't tell	Perfect match
Female	First year of university	19	1	45	1.63	16.94	<=23.99	junior college and above	mostly agree	Some matches	Some matches	I can't tell	I can't tell	Some matches	Some discrepancies	I can't tell
Female	First year of university	20	2	47	1.61	18.13	<=23.99	Elementary school and below	neutral	I can't tell	I can't tell	Some matches	Some matches	Some matches	Some matches	Some matches
Female	First year of university	19	1	50	1.62	19.05	<=23.99	Junior High School	neutral	I can't tell	Some matches	Some discrepancies	Some matches	Some matches	I can't tell	I can't tell
Female	First year of university	18	1	55	1.66	19.96	<=23.99	Elementary school and below	neutral	Some matches	I can't tell	I can't tell	I can't tell	Some matches	I can't tell	I can't tell
Female	First year of university	18	1	51.5	1.61	19.87	<=23.99	high school or secondary school	mostly agree	Some matches	Some matches	Some matches	Some matches	I can't tell	Some matches	I can't tell
Female	First year of university	19	1	53.3	1.63	20.06	<=23.99	Junior High School	neutral	I can't tell	I can't tell	Some matches	I can't tell	Perfect match	I can't tell	I can't tell
Female	First year of university	21	2	46	1.55	19.15	<=23.99	Elementary school and below	mostly agree	Some matches	Some matches	I can't tell	Some matches	Some matches	Some matches	I can't tell
Female	First year of university	19	1	45	1.46	21.11	<=23.99	Elementary school and below	mostly agree	I can't tell	Some matches	I can't tell	Some matches	Some matches	Some matches	I can't tell
Female	Sophomores and above	19	1	57	1.6	22.27	<=23.99	Elementary school and below	neutral	I can't tell	I can't tell	I can't tell	Some matches	Some matches	Some matches	Some matches
Female	First year of university	19	1	48	1.55	19.98	<=23.99	Elementary school and below	mostly agree	Some matches	Some matches	Some matches	Some matches	Some matches	Some matches	Some matches
Female	First year of university	19	1	50	1.62	19.05	<=23.99	Junior High School	neutral	I can't tell	I can't tell	I can't tell	I can't tell	I can't tell	I can't tell	I can't tell
Female	First year of university	18	1	50	1.6	19.53	<=23.99	high school or secondary school	mostly agree	I can't tell	Some matches	Some matches	Some matches	I can't tell	I can't tell	Some matches
Female	First year of university	18	1	53	1.59	20.96	<=23.99	Elementary school and below	neutral	Some discrepancies	Very inconsistent	Very inconsistent	Some matches	I can't tell	Some discrepancies	Some discrepancies
Female	First year of university	18	1	48	1.5	21.33	<=23.99	Junior High School	strongly agree	Perfect match	Perfect match	Perfect match	Perfect match	Perfect match	Perfect match	Perfect match
Female	First year of university	19	1	41	1.63	15.43	<=23.99	high school or secondary school	mostly agree	Some matches	I can't tell	I can't tell	I can't tell	Perfect match	Some matches	Some matches
Female	First year of university	18	1	52	1.6	20.31	<=23.99	Junior High School	neutral	Some matches	Some matches	Some matches	Some matches	Some matches	Some matches	Some matches
Female	First year of university	19	1	55	1.52	23.81	<=23.99	Elementary school and below	mostly agree	Some discrepancies	Some discrepancies	Some matches	Some matches	Some discrepancies	Some discrepancies	Some discrepancies
Female	First year of university	18	1	70	1.68	24.8	24~27.99	high school or secondary school	mostly agree	Some matches	Some matches	Some matches	Some matches	Some matches	Some matches	Some matches
Male	Sophomores and above	19	1	48	1.56	19.72	<=23.99	Junior High School	neutral	I can't tell	I can't tell	I can't tell	Some discrepancies	Some discrepancies	I can't tell	I can't tell
Female	First year of university	18	1	45	1.63	16.94	<=23.99	Junior High School	mostly agree	Some matches	Perfect match	Some matches	Some matches	Some matches	Some matches	Some matches
Male	First year of university	19	1	57	1.75	18.61	<=23.99	Junior High School	mostly agree	Some matches	Perfect match	Some matches	Some matches	Some matches	Perfect match	Some matches
Female	First year of university	20	2	45	1.68	15.94	<=23.99	Junior High School	neutral	Some matches	I can't tell	Some matches	Some matches	I can't tell	Some matches	Some discrepancies
Female	First year of university	19	1	48	1.59	18.99	<=23.99	Elementary school and below	mostly agree	Some matches	Some matches	Some matches	Some matches	I can't tell	I can't tell	I can't tell
Male	First year of university	18	1	51	1.63	19.2	<=23.99	Junior High School	neutral	I can't tell	I can't tell	I can't tell	Some matches	I can't tell	I can't tell	I can't tell
Male	Sophomores and above	18	1	51	1.65	18.73	<=23.99	Elementary school and below	mostly agree	Some matches	Some matches	Some matches	I can't tell	Some matches	I can't tell	Some matches
Male	First year of university	20	2	50	1.65	18.37	<=23.99	high school or secondary school	mostly agree	Some matches	Some matches	Some matches	Some matches	I can't tell	I can't tell	I can't tell
Female	First year of university	19	1	47	1.6	18.36	<=23.99	Elementary school and below	mostly agree	Some matches	Some matches	Some matches	Some matches	I can't tell	I can't tell	Some discrepancies
Male	First year of university	18	1	66	1.77	21.07	<=23.99	high school or secondary school	mostly agree	I can't tell	I can't tell	Some matches	I can't tell	Some matches	Some matches	I can't tell
Female	First year of university	18	1	52.5	1.67	18.82	<=23.99	Elementary school and below	mostly agree	Some matches	Some matches	I can't tell	I can't tell	I can't tell	I can't tell	I can't tell
Female	First year of university	18	1	60	1.63	22.58	<=23.99	No idea	mostly agree	Some matches	Some matches	I can't tell	Some matches	I can't tell	Perfect match	I can't tell
Female	First year of university	18	1	47	1.58	18.83	<=23.99	Junior High School	mostly agree	Some matches	Some matches	Some matches	Some matches	Some matches	Some matches	Some matches
Male	First year of university	18	1	85	1.7	29.41	28<=	Elementary school and below	strongly agree	Perfect match	Perfect match	Perfect match	Perfect match	Perfect match	Perfect match	Perfect match
Male	First year of university	18	1	58	1.74	19.16	<=23.99	Junior High School	neutral	I can't tell	I can't tell	I can't tell	I can't tell	I can't tell	I can't tell	I can't tell
Male	First year of university	19	1	62	1.68	21.97	<=23.99	Junior High School	mostly agree	Some matches	Some matches	Some matches	Some matches	Some matches	Some matches	Some matches
Female	First year of university	18	1	45	1.56	18.49	<=23.99	Junior High School	neutral	Some matches	Some matches	Some matches	Some matches	Some matches	Perfect match	Some matches
Female	First year of university	19	1	50	1.5	22.22	<=23.99	Junior High School	mostly agree	I can't tell	Some matches	Some matches	Some matches	Some matches	Some matches	Some matches
Female	First year of university	19	1	48	1.58	19.23	<=23.99	Junior High School	strongly agree	Some matches	Perfect match	Some matches	I can't tell	Some discrepancies	Some discrepancies	Some discrepancies
Female	First year of university	18	1	52	1.6	20.31	<=23.99	Junior High School	mostly agree	Some matches	I can't tell	Some matches	Some matches	Some matches	Some matches	I can't tell
Male	First year of university	19	1	53	1.77	16.92	<=23.99	Junior High School	mostly agree	I can't tell	Some matches	Some discrepancies	I can't tell	Some matches	Some matches	Some matches
Male	First year of university	20	2	60	1.75	19.59	<=23.99	Elementary school and below	neutral	Some discrepancies	Perfect match	Perfect match	Perfect match	Perfect match	I can't tell	Very inconsistent
Female	First year of university	19	1	51	1.53	21.79	<=23.99	Elementary school and below	neutral	I can't tell	I can't tell	I can't tell	I can't tell	I can't tell	I can't tell	I can't tell
Female	First year of university	20	2	57	1.62	21.72	<=23.99	Elementary school and below	mostly agree	I can't tell	I can't tell	Perfect match	Perfect match	I can't tell	Some discrepancies	I can't tell
Female	First year of university	19	1	50.3	1.58	20.15	<=23.99	Elementary school and below	mostly agree	I can't tell	I can't tell	I can't tell	Some matches	I can't tell	Some matches	Some discrepancies
Female	First year of university	19	1	46	1.6	17.97	<=23.99	junior college and above	mostly agree	Some matches	Some matches	Perfect match	Perfect match	Some matches	Perfect match	I can't tell
Female	First year of university	20	2	55	1.5	24.44	24~27.99	Elementary school and below	mostly agree	I can't tell	Some matches	I can't tell	Some matches	Some matches	Some matches	Some matches
Male	First year of university	19	1	80	1.8	24.69	24~27.99	junior college and above	neutral	I can't tell	I can't tell	I can't tell	I can't tell	I can't tell	I can't tell	I can't tell
Female	First year of university	19	1	60	1.55	24.97	24~27.99	Junior High School	neutral	I can't tell	I can't tell	I can't tell	I can't tell	I can't tell	I can't tell	I can't tell
Female	First year of university	18	1	62	1.72	20.96	<=23.99	Elementary school and below	mostly agree	Some matches	Perfect match	Some matches	Some matches	I can't tell	Some matches	I can't tell
Female	First year of university	17	1	75	1.56	30.82	28<=	No idea	neutral	I can't tell	I can't tell	Some matches	Some matches	Some discrepancies	Some matches	I can't tell
Female	First year of university	18	1	46	1.55	19.15	<=23.99	Elementary school and below	neutral	I can't tell	Perfect match	Perfect match	Very inconsistent	Very inconsistent	Perfect match	I can't tell
Male	First year of university	19	1	62	1.75	20.24	<=23.99	Elementary school and below	mostly agree	Some matches	I can't tell	I can't tell	I can't tell	I can't tell	Some matches	I can't tell
Male	First year of university	19	1	69	1.7	23.88	<=23.99	Elementary school and below	mostly agree	Some matches	Some matches	Some matches	Some matches	Some matches	Some matches	I can't tell
Female	First year of university	19	1	52	1.5	23.11	<=23.99	Elementary school and below	mostly agree	Some matches	Some matches	Some matches	Some matches	Some matches	Some matches	Some matches
Female	First year of university	18	1	55	1.53	23.5	<=23.99	Junior High School	mostly agree	Some matches	Some matches	Some matches	Some matches	Some matches	Some matches	Some matches
Female	First year of university	18	1	50	1.61	19.29	<=23.99	Junior High School	mostly agree	Some matches	Some matches	Some matches	Some matches	Some matches	Some matches	Some matches
Female	First year of university	18	1	45	1.54	18.97	<=23.99	Junior High School	neutral	I can't tell	I can't tell	I can't tell	I can't tell	I can't tell	I can't tell	I can't tell
Female	First year of university	18	1	54	1.7	18.69	<=23.99	Elementary school and below	mostly agree	I can't tell	Some matches	I can't tell	I can't tell	I can't tell	I can't tell	I can't tell
Male	Sophomores and above	19	1	52	1.73	17.37	<=23.99	No idea	neutral	I can't tell	I can't tell	I can't tell	I can't tell	I can't tell	I can't tell	I can't tell
Female	First year of university	19	1	48	1.56	19.72	<=23.99	No idea	mostly agree	Very inconsistent	I can't tell	Some discrepancies	I can't tell	Some matches	I can't tell	I can't tell
Male	First year of university	19	1	67	1.81	20.45	<=23.99	Junior High School	mostly agree	Some matches	Some matches	Some matches	Some matches	Some matches	Some matches	Some matches
Male	First year of university	18	1	85	1.7	29.41	28<=	Junior High School	mostly agree	I can't tell	Some matches	Some matches	Some matches	Some matches	Some matches	Some matches
Male	First year of university	18	1	50	1.7	17.3	<=23.99	Elementary school and below	neutral	I can't tell	I can't tell	Some matches	Some matches	Some matches	Some matches	I can't tell
Female	First year of university	18	1	43	1.55	17.9	<=23.99	Junior High School	mostly agree	Some matches	I can't tell	I can't tell	Some matches	Some matches	I can't tell	Perfect match
Female	First year of university	19	1	55	1.65	20.2	<=23.99	Elementary school and below	mostly agree	Some matches	Some matches	Some matches	Some matches	Some matches	Some matches	Some matches
Female	First year of university	18	1	54	1.62	20.58	<=23.99	Elementary school and below	neutral	I can't tell	Some matches	I can't tell	Some matches	Some matches	Some matches	Some discrepancies
Female	First year of university	18	1	45	1.55	18.73	<=23.99	Elementary school and below	neutral	Some matches	Some matches	Some matches	Some matches	Some matches	Some matches	Some matches
Male	First year of university	20	2	54	1.55	22.48	<=23.99	Elementary school and below	mostly agree	Some matches	Some matches	Some matches	Some matches	Some matches	Some matches	Some matches
Female	First year of university	19	1	56	1.47	25.92	24~27.99	Junior High School	strongly agree	Perfect match	Perfect match	Perfect match	Perfect match	Perfect match	Perfect match	Some matches
Male	First year of university	19	1	58	1.75	18.94	<=23.99	Elementary school and below	strongly agree	Perfect match	Perfect match	Some matches	Some matches	Some matches	Perfect match	Some matches
Female	First year of university	19	1	59	1.56	24.24	24~27.99	Elementary school and below	strongly agree	Perfect match	Perfect match	Perfect match	Perfect match	Perfect match	Perfect match	Perfect match
Male	First year of university	18	1	60.05	1.73	20.06	<=23.99	Elementary school and below	mostly agree	Some matches	Some matches	Some matches	Some matches	Some matches	Some matches	I can't tell
Male	First year of university	17	1	63	1.68	22.32	<=23.99	Junior High School	neutral	I can't tell	I can't tell	I can't tell	I can't tell	I can't tell	I can't tell	I can't tell
Male	First year of university	20	2	48.7	1.62	18.56	<=23.99	Elementary school and below	neutral	I can't tell	I can't tell	I can't tell	I can't tell	I can't tell	I can't tell	I can't tell
Female	First year of university	18	1	42	1.54	17.71	<=23.99	Junior High School	strongly agree	Perfect match	Perfect match	Some discrepancies	Some discrepancies	Perfect match	Some discrepancies	I can't tell
Female	First year of university	17	1	62	1.68	21.97	<=23.99	junior college and above	neutral	Some matches	Some matches	I can't tell	Some discrepancies	I can't tell	Some matches	I can't tell
Female	First year of university	19	1	53	1.62	20.2	<=23.99	Elementary school and below	mostly agree	Some discrepancies	I can't tell	I can't tell	Some matches	Some discrepancies	Some discrepancies	Some matches
Female	First year of university	18	1	46	1.58	18.43	<=23.99	high school or secondary school	neutral	Some discrepancies	I can't tell	Perfect match	Perfect match	Some matches	I can't tell	I can't tell
Female	First year of university	18	1	50	1.5	22.22	<=23.99	Junior High School	mostly agree	Some matches	Some matches	Some matches	Some matches	I can't tell	I can't tell	I can't tell
Male	First year of university	18	1	70	1.75	22.86	<=23.99	high school or secondary school	mostly agree	Some matches	Some matches	Some matches	Some matches	Some matches	Some matches	Some matches
Male	First year of university	17	1	55	1.73	18.38	<=23.99	Junior High School	neutral	I can't tell	I can't tell	I can't tell	I can't tell	I can't tell	I can't tell	I can't tell
Female	First year of university	19	1	67	1.56	27.53	24~27.99	Junior High School	mostly agree	Some matches	Some matches	Some matches	Some matches	Some matches	Some matches	Some matches
Female	First year of university	19	1	49	1.63	18.44	<=23.99	Elementary school and below	mostly agree	Some matches	Some matches	Some matches	Some matches	Some matches	Some matches	Some matches
Male	First year of university	18	1	67	1.73	22.39	<=23.99	Elementary school and below	mostly agree	Some matches	I can't tell	Some matches	Some matches	I can't tell	Some matches	Some matches
Male	First year of university	21	2	60	1.66	21.77	<=23.99	Elementary school and below	mostly agree	Some matches	Perfect match	Some matches	Some matches	Perfect match	Perfect match	Perfect match
Male	First year of university	18	1	58	1.78	18.31	<=23.99	Junior High School	mostly agree	Some matches	Some matches	Some matches	Some matches	Some matches	Some matches	I can't tell
Female	First year of university	19	1	55	1.55	22.89	<=23.99	Elementary school and below	strongly agree	Perfect match	Perfect match	Perfect match	Perfect match	Perfect match	Perfect match	Perfect match
Male	First year of university	18	1	55	1.72	18.59	<=23.99	Elementary school and below	mostly agree	Some matches	Some matches	Perfect match	Some matches	Some matches	Some matches	Some matches
Female	First year of university	18	1	45	1.56	18.49	<=23.99	junior college and above	mostly agree	Some matches	Some matches	Some matches	Perfect match	I can't tell	Some discrepancies	Some matches
Female	Sophomores and above	21	2	54	1.6	21.09	<=23.99	junior college and above	neutral	I can't tell	I can't tell	I can't tell	I can't tell	I can't tell	I can't tell	I can't tell
Female	First year of university	18	1	46	1.65	16.9	<=23.99	Junior High School	mostly agree	I can't tell	Some matches	Some matches	I can't tell	Some matches	Some matches	Some matches
Female	First year of university	19	1	75	1.5	33.33	28<=	Elementary school and below	strongly agree	Perfect match	Perfect match	Some discrepancies	Perfect match	Perfect match	Perfect match	I can't tell
Female	Sophomores and above	19	1	46	1.58	18.43	<=23.99	Junior High School	partially agree	Some discrepancies	Some discrepancies	Some discrepancies	Some discrepancies	Some discrepancies	Some discrepancies	Some discrepancies
Female	First year of university	17	1	42.2	1.57	17.12	<=23.99	Junior High School	strongly agree	Perfect match	Perfect match	Perfect match	Perfect match	Perfect match	Perfect match	Perfect match
Female	Sophomores and above	18	1	50	1.63	18.82	<=23.99	Junior High School	neutral	I can't tell	I can't tell	I can't tell	I can't tell	I can't tell	I can't tell	I can't tell
Male	First year of university	18	1	53	1.67	19	<=23.99	Elementary school and below	neutral	I can't tell	Some matches	Some matches	Some matches	Some matches	I can't tell	I can't tell
Male	First year of university	18	1	56.5	1.72	19.1	<=23.99	Junior High School	mostly agree	Some matches	Some matches	I can't tell	Some matches	Some matches	I can't tell	I can't tell
Male	First year of university	19	1	60	1.65	22.04	<=23.99	Elementary school and below	strongly agree	Perfect match	Perfect match	Perfect match	Perfect match	Perfect match	Perfect match	Perfect match
Female	First year of university	20	2	52	1.53	22.21	<=23.99	high school or secondary school	mostly agree	Some matches	Some matches	Some matches	Some matches	Some matches	Some matches	Some matches
Female	First year of university	21	2	45	1.56	18.49	<=23.99	Elementary school and below	mostly agree	Some matches	I can't tell	I can't tell	Some matches	I can't tell	I can't tell	I can't tell
Female	First year of university	18	1	50	1.56	20.55	<=23.99	Junior High School	neutral	Some discrepancies	Some matches	Some matches	Some matches	Some matches	I can't tell	I can't tell
Female	First year of university	19	1	50.08	1.58	20.06	<=23.99	Elementary school and below	mostly agree	Some discrepancies	Some matches	Some matches	Some discrepancies	Some matches	Some discrepancies	Some matches
Male	Sophomores and above	22	3	70	1.69	24.51	24~27.99	Junior High School	mostly agree	Some matches	Some matches	Some matches	Some matches	I can't tell	I can't tell	I can't tell
Female	Sophomores and above	22	3	55	1.58	22.03	<=23.99	Junior High School	partially agree	I can't tell	Some matches	Some matches	Some matches	Some matches	Some matches	Some matches
Female	Sophomores and above	21	2	46.5	1.53	19.86	<=23.99	Junior High School	neutral	I can't tell	Some matches	Some matches	Some matches	Some matches	Some matches	Some discrepancies
Female	Sophomores and above	20	2	48	1.58	19.23	<=23.99	Junior High School	neutral	I can't tell	I can't tell	I can't tell	Some matches	Some matches	Some matches	I can't tell
Female	Sophomores and above	21	2	61	1.55	25.39	24~27.99	Junior High School	neutral	I can't tell	I can't tell	I can't tell	I can't tell	Some matches	I can't tell	I can't tell
Female	Sophomores and above	21	2	47	1.6	18.36	<=23.99	Junior High School	mostly agree	Some matches	I can't tell	I can't tell	Some matches	I can't tell	I can't tell	I can't tell
Male	First year of university	19	1	56	1.67	20.08	<=23.99	Elementary school and below	mostly agree	Some matches	Some matches	Some matches	Some matches	Some matches	Some matches	Some matches
Female	Sophomores and above	23	3	48	1.53	20.5	<=23.99	Elementary school and below	mostly agree	Some matches	Some matches	Perfect match	I can't tell	I can't tell	I can't tell	I can't tell
Male	First year of university	19	1	61	1.65	22.41	<=23.99	Elementary school and below	mostly agree	Some matches	Some matches	I can't tell	Some matches	Some matches	Some matches	Some matches
Female	Sophomores and above	22	3	44	1.57	17.85	<=23.99	Elementary school and below	mostly agree	Some matches	Some matches	Some matches	Some matches	Some matches	Some matches	Some matches
Female	Sophomores and above	20	2	40	1.6	15.62	<=23.99	Elementary school and below	partially agree	Some matches	Some matches	Some matches	Some matches	Some matches	Some matches	Some matches
Female	Sophomores and above	21	2	50	1.6	19.53	<=23.99	junior college and above	partially agree	I can't tell	Some matches	Some matches	Some matches	Some discrepancies	I can't tell	I can't tell
Female	Sophomores and above	22	3	65	1.65	23.88	<=23.99	Elementary school and below	mostly agree	Some matches	Some matches	I can't tell	Some matches	Some matches	Some matches	Some matches
Female	First year of university	19	1	54	1.62	20.58	<=23.99	Junior High School	mostly agree	I can't tell	I can't tell	I can't tell	I can't tell	I can't tell	I can't tell	I can't tell
Male	Sophomores and above	20	2	86	1.72	29.07	28<=	Elementary school and below	neutral	I can't tell	I can't tell	I can't tell	I can't tell	I can't tell	I can't tell	I can't tell
Female	First year of university	19	1	41	1.49	18.47	<=23.99	Elementary school and below	strongly agree	Perfect match	Perfect match	Perfect match	Perfect match	Perfect match	Perfect match	Perfect match
Female	Sophomores and above	20	2	43	1.5	19.11	<=23.99	Elementary school and below	neutral	Some discrepancies	Some matches	Some matches	Some matches	I can't tell	I can't tell	I can't tell
Male	First year of university	19	1	67.5	1.83	20.16	<=23.99	Junior High School	partially agree	I can't tell	Some discrepancies	Some matches	Some discrepancies	I can't tell	Some matches	I can't tell
Female	Sophomores and above	22	3	55	1.7	19.03	<=23.99	Elementary school and below	mostly agree	Some matches	Some matches	Some matches	Some matches	Some matches	Some matches	Some matches
Female	First year of university	20	2	52	1.6	20.31	<=23.99	Elementary school and below	neutral	I can't tell	I can't tell	I can't tell	I can't tell	I can't tell	I can't tell	I can't tell
Female	First year of university	19	1	96	1.61	37.04	28<=	Elementary school and below	mostly agree	Some matches	Some matches	Some matches	Some matches	Some matches	Perfect match	Perfect match
Female	Sophomores and above	21	2	42	1.56	17.26	<=23.99	Junior High School	mostly agree	Some matches	Some matches	Some matches	Some matches	I can't tell	Some matches	Some matches
Male	First year of university	18	1	82	1.87	23.45	<=23.99	Elementary school and below	mostly agree	Perfect match	Perfect match	Perfect match	Some matches	Some matches	Perfect match	Some matches
Female	First year of university	20	2	42	1.6	16.41	<=23.99	Elementary school and below	mostly agree	I can't tell	I can't tell	Some matches	Some matches	Some matches	Some matches	Some matches
Female	First year of university	18	1	50	1.63	18.82	<=23.99	Elementary school and below	mostly agree	Some matches	Some matches	Some matches	Some matches	Some matches	Some matches	Some matches
Female	First year of university	20	2	44	1.5	19.56	<=23.99	Elementary school and below	neutral	Some matches	Some matches	I can't tell	I can't tell	Some matches	Some matches	Some matches
Female	Sophomores and above	22	3	50	1.58	20.03	<=23.99	Elementary school and below	mostly agree	Some matches	Some matches	Some matches	Some matches	Some matches	Some matches	Some matches
Female	First year of university	18	1	66	1.58	26.44	24~27.99	Junior High School	neutral	I can't tell	I can't tell	I can't tell	I can't tell	I can't tell	I can't tell	I can't tell
Female	First year of university	20	2	59	1.55	24.56	24~27.99	Elementary school and below	mostly agree	Some matches	I can't tell	Some discrepancies	Some matches	Some matches	Some discrepancies	I can't tell
Male	First year of university	20	2	65	1.75	21.22	<=23.99	Elementary school and below	neutral	Some matches	Some matches	Perfect match	I can't tell	I can't tell	I can't tell	I can't tell
Female	Sophomores and above	23	3	55	1.63	20.7	<=23.99	Junior High School	partially agree	I can't tell	I can't tell	I can't tell	I can't tell	I can't tell	Some discrepancies	I can't tell
Female	Sophomores and above	20	2	45	1.55	18.73	<=23.99	Elementary school and below	partially agree	Some discrepancies	Some matches	Some discrepancies	Some discrepancies	Some discrepancies	Some matches	I can't tell
Female	First year of university	19	1	57.5	1.58	23.03	<=23.99	Elementary school and below	mostly agree	Some matches	Some matches	Some matches	Some matches	Some matches	Some matches	Some matches
Female	Sophomores and above	21	2	44	1.5	19.56	<=23.99	Elementary school and below	partially agree	I can't tell	I can't tell	I can't tell	I can't tell	I can't tell	Some discrepancies	Very inconsistent
Female	Sophomores and above	21	2	52	1.55	21.64	<=23.99	Elementary school and below	neutral	Some discrepancies	I can't tell	Some discrepancies	I can't tell	Some discrepancies	I can't tell	Some discrepancies
Female	First year of university	19	1	45	1.57	18.26	<=23.99	junior college and above	mostly agree	Some matches	Some matches	Some matches	Some matches	Some matches	Some matches	Some matches
Female	First year of university	19	1	50.5	1.55	21.02	<=23.99	junior college and above	mostly agree	Some matches	Some matches	Some matches	Some matches	Some matches	Some matches	Some matches
Female	First year of university	19	1	49	1.64	18.22	<=23.99	Elementary school and below	neutral	I can't tell	I can't tell	I can't tell	I can't tell	I can't tell	I can't tell	I can't tell
Female	First year of university	20	2	50	1.62	19.05	<=23.99	Junior High School	mostly agree	Some matches	Some matches	Some matches	Some matches	Some matches	Some matches	Some matches
Female	Sophomores and above	20	2	55	1.58	22.03	<=23.99	Elementary school and below	mostly agree	Some matches	Some matches	Some matches	Some matches	Some matches	Some matches	Some matches
Female	Sophomores and above	22	3	50	1.57	20.28	<=23.99	Junior High School	mostly agree	Some matches	Some matches	Some matches	Some matches	Some matches	Some matches	Some matches
Female	Sophomores and above	20	2	40	1.55	16.65	<=23.99	Junior High School	mostly agree	I can't tell	Some discrepancies	Some discrepancies	Some discrepancies	Some matches	Perfect match	Some discrepancies
Male	First year of university	20	2	57	1.68	20.2	<=23.99	Elementary school and below	neutral	I can't tell	I can't tell	I can't tell	I can't tell	I can't tell	I can't tell	I can't tell
Female	Sophomores and above	21	2	49	1.61	18.9	<=23.99	Elementary school and below	partially agree	Some discrepancies	I can't tell	I can't tell	Some discrepancies	I can't tell	I can't tell	I can't tell
Female	Sophomores and above	22	3	50	1.6	19.53	<=23.99	Elementary school and below	mostly agree	I can't tell	I can't tell	Some discrepancies	I can't tell	I can't tell	Some discrepancies	I can't tell
Female	Sophomores and above	22	3	45	1.56	18.49	<=23.99	Elementary school and below	mostly agree	I can't tell	Some matches	Some matches	Some matches	Some matches	Some matches	Some matches
Female	Sophomores and above	23	3	50	1.56	20.55	<=23.99	Junior High School	neutral	Some matches	Some matches	Some matches	I can't tell	Some matches	Some matches	Some matches
Female	Sophomores and above	20	2	46	1.58	18.43	<=23.99	high school or secondary school	neutral	I can't tell	I can't tell	I can't tell	I can't tell	I can't tell	I can't tell	I can't tell
Female	Sophomores and above	20	2	48	1.55	19.98	<=23.99	Elementary school and below	mostly agree	Some discrepancies	Some discrepancies	Some discrepancies	I can't tell	I can't tell	I can't tell	I can't tell
Male	Sophomores and above	23	3	60	1.7	20.76	<=23.99	Junior High School	mostly agree	Some matches	Some matches	Some matches	Some matches	Some matches	Some matches	Some matches
Female	Sophomores and above	21	2	50	1.61	19.29	<=23.99	Elementary school and below	neutral	I can't tell	I can't tell	I can't tell	I can't tell	I can't tell	I can't tell	I can't tell
Male	Sophomores and above	23	3	63	1.66	22.86	<=23.99	Elementary school and below	neutral	I can't tell	I can't tell	I can't tell	I can't tell	I can't tell	I can't tell	I can't tell
Female	Sophomores and above	21	2	53	1.63	19.95	<=23.99	Elementary school and below	mostly agree	Some matches	Some matches	Some matches	Some matches	Some matches	Some matches	I can't tell
Female	Sophomores and above	23	3	45	1.6	17.58	<=23.99	Elementary school and below	strongly agree	Perfect match	Perfect match	Perfect match	Perfect match	Perfect match	Perfect match	Perfect match
Female	Sophomores and above	22	3	54	1.65	19.83	<=23.99	Elementary school and below	mostly agree	Some discrepancies	I can't tell	Some matches	I can't tell	I can't tell	I can't tell	I can't tell
Female	Sophomores and above	24	3	40	1.45	19.02	<=23.99	Elementary school and below	partially agree	Very inconsistent	Some discrepancies	Some matches	Some matches	I can't tell	Some matches	Some matches
Female	Sophomores and above	21	2	40	1.59	15.82	<=23.99	Elementary school and below	mostly agree	Some matches	Some matches	Some matches	I can't tell	Some matches	I can't tell	I can't tell
Female	Sophomores and above	21	2	56	1.63	21.08	<=23.99	Elementary school and below	neutral	I can't tell	I can't tell	I can't tell	I can't tell	I can't tell	I can't tell	I can't tell
Male	Sophomores and above	21	2	50	1.63	18.82	<=23.99	Elementary school and below	mostly agree	Some matches	Some matches	Some matches	Some matches	Some matches	Some matches	Some matches
Female	Sophomores and above	21	2	48	1.55	19.98	<=23.99	Elementary school and below	mostly agree	Some matches	Some matches	Some matches	Some matches	Some matches	Some matches	Some matches
Female	Sophomores and above	20	2	50	1.62	19.05	<=23.99	Junior High School	mostly agree	Some matches	Some matches	Some matches	Some matches	Some matches	Some matches	I can't tell
Female	Sophomores and above	21	2	54	1.62	20.58	<=23.99	Elementary school and below	mostly agree	I can't tell	Some matches	Some matches	I can't tell	Some matches	I can't tell	Some matches
Female	Sophomores and above	22	3	48	1.58	19.23	<=23.99	high school or secondary school	mostly agree	Some matches	Some matches	Some matches	Some matches	Some matches	Some matches	Some matches
Female	Sophomores and above	21	2	50	1.63	18.82	<=23.99	Junior High School	neutral	Some matches	I can't tell	Some matches	I can't tell	Some matches	I can't tell	Some matches
Female	Sophomores and above	22	3	55	1.65	20.2	<=23.99	Elementary school and below	neutral	I can't tell	Some matches	I can't tell	I can't tell	I can't tell	Some discrepancies	I can't tell
Male	Sophomores and above	22	3	85	1.7	29.41	28<=	Elementary school and below	neutral	Some matches	I can't tell	Some matches	I can't tell	Some discrepancies	Some discrepancies	Some discrepancies
Female	Sophomores and above	23	3	47	1.58	18.83	<=23.99	Elementary school and below	strongly disagree	Very inconsistent	Very inconsistent	Very inconsistent	Very inconsistent	Very inconsistent	Very inconsistent	Very inconsistent
Female	Sophomores and above	22	3	45	1.58	18.03	<=23.99	Elementary school and below	neutral	I can't tell	Some matches	Some matches	Some matches	Some matches	Some matches	Some matches
Female	Sophomores and above	21	2	40	1.48	18.26	<=23.99	Elementary school and below	neutral	I can't tell	Some matches	Some matches	Some matches	Some matches	I can't tell	I can't tell
Male	Sophomores and above	22	3	71	1.79	22.16	<=23.99	Elementary school and below	mostly agree	I can't tell	Some matches	Some matches	Perfect match	Perfect match	Some matches	Perfect match
Female	Sophomores and above	20	2	50	1.6	19.53	<=23.99	Elementary school and below	mostly agree	Some matches	Some matches	Some matches	Some matches	Some matches	Some matches	Some matches
Male	Sophomores and above	23	3	75	1.73	25.06	24~27.99	Junior High School	neutral	Some matches	Some matches	Some discrepancies	Some discrepancies	Some matches	Some discrepancies	Very inconsistent
Female	Sophomores and above	21	2	50	1.55	20.81	<=23.99	Elementary school and below	mostly agree	Some matches	Some matches	Some matches	Perfect match	Some matches	Some matches	Some matches
Female	Sophomores and above	22	3	49	1.53	20.93	<=23.99	Junior High School	neutral	I can't tell	I can't tell	I can't tell	I can't tell	I can't tell	I can't tell	I can't tell
Male	Sophomores and above	22	3	70	1.75	22.86	<=23.99	Elementary school and below	strongly agree	Perfect match	Perfect match	Some matches	Perfect match	Some matches	Perfect match	Perfect match
Female	Sophomores and above	21	2	47	1.53	20.08	<=23.99	Junior High School	neutral	I can't tell	I can't tell	I can't tell	I can't tell	I can't tell	I can't tell	I can't tell
Female	Sophomores and above	20	2	46	1.6	17.97	<=23.99	high school or secondary school	mostly agree	Some matches	I can't tell	Some matches	Some matches	Some matches	I can't tell	I can't tell
Female	Sophomores and above	21	2	72	1.62	27.43	24~27.99	Junior High School	mostly agree	Some matches	Some matches	Some matches	Some matches	Some matches	Some matches	Some matches
Male	Sophomores and above	23	3	66	1.66	23.95	<=23.99	Junior High School	neutral	I can't tell	I can't tell	I can't tell	I can't tell	I can't tell	I can't tell	I can't tell
Female	Sophomores and above	21	2	50	1.58	20.03	<=23.99	Junior High School	strongly agree	I can't tell	Perfect match	I can't tell	Some matches	I can't tell	Some matches	I can't tell
Female	Sophomores and above	20	2	47	1.53	20.08	<=23.99	Junior High School	mostly agree	Some matches	Some matches	Some matches	Some matches	I can't tell	Some matches	Some matches
Female	Sophomores and above	22	3	48	1.6	18.75	<=23.99	Junior High School	partially agree	Some discrepancies	I can't tell	Some discrepancies	Some discrepancies	I can't tell	Some discrepancies	I can't tell
Female	Sophomores and above	20	2	60	1.55	24.97	24~27.99	Elementary school and below	mostly agree	Some matches	Some matches	Some matches	Some matches	Some matches	Some matches	Some matches
Female	Sophomores and above	22	3	54	1.62	20.58	<=23.99	Elementary school and below	neutral	I can't tell	I can't tell	I can't tell	Some matches	Some matches	I can't tell	I can't tell
Male	Sophomores and above	21	2	56	1.66	20.32	<=23.99	Elementary school and below	mostly agree	I can't tell	I can't tell	I can't tell	Some discrepancies	I can't tell	I can't tell	I can't tell
Male	Sophomores and above	20	2	65	1.75	21.22	<=23.99	junior college and above	neutral	Some discrepancies	I can't tell	Some discrepancies	I can't tell	Some discrepancies	Some discrepancies	I can't tell
Female	Sophomores and above	21	2	52	1.63	19.57	<=23.99	high school or secondary school	mostly agree	Some matches	Some matches	Some matches	Some matches	Some matches	Some matches	Some matches
Male	Sophomores and above	22	3	51	1.65	18.73	<=23.99	Elementary school and below	partially agree	I can't tell	I can't tell	Some discrepancies	I can't tell	Some matches	I can't tell	I can't tell
Female	Sophomores and above	22	3	58	1.6	22.66	<=23.99	Elementary school and below	mostly agree	Some matches	Some matches	Some matches	Some matches	Some matches	Some matches	Some matches
Female	Sophomores and above	20	2	55	1.64	20.45	<=23.99	Junior High School	mostly agree	Some matches	I can't tell	Some matches	Some matches	I can't tell	I can't tell	Some matches
Male	Sophomores and above	22	3	61	1.73	20.38	<=23.99	Elementary school and below	mostly agree	Some matches	Some matches	Some matches	Some matches	I can't tell	Some discrepancies	Some matches
Male	Sophomores and above	23	3	50	1.63	18.82	<=23.99	Elementary school and below	mostly agree	Some matches	Some matches	Some matches	Some matches	I can't tell	I can't tell	I can't tell
Female	Sophomores and above	21	2	45	1.55	18.73	<=23.99	Elementary school and below	mostly agree	Some matches	Some matches	Some matches	Some matches	Some matches	Some matches	Some matches
Male	Sophomores and above	23	3	65	1.65	23.88	<=23.99	Junior High School	mostly agree	Some matches	Some matches	Some matches	Some matches	Some matches	Some matches	Some matches
Female	Sophomores and above	21	2	44	1.56	18.08	<=23.99	Junior High School	mostly agree	Some matches	Some matches	Some matches	Some matches	Some matches	Some matches	Some matches
Male	Sophomores and above	20	2	50	1.65	18.37	<=23.99	high school or secondary school	mostly agree	I can't tell	Some matches	Some matches	Some matches	I can't tell	I can't tell	I can't tell
Male	Sophomores and above	21	2	70	1.77	22.34	<=23.99	Junior High School	neutral	I can't tell	I can't tell	I can't tell	I can't tell	I can't tell	I can't tell	I can't tell
Female	Sophomores and above	21	2	64	1.5	28.44	28<=	Junior High School	mostly agree	Some matches	Some matches	Some matches	Some matches	I can't tell	I can't tell	I can't tell
Female	Sophomores and above	23	3	43	1.59	17.01	<=23.99	Elementary school and below	mostly agree	Some matches	Some matches	Some matches	Some matches	I can't tell	I can't tell	I can't tell
Female	Sophomores and above	23	3	55	1.56	22.6	<=23.99	Elementary school and below	mostly agree	I can't tell	Some matches	I can't tell	Some matches	I can't tell	I can't tell	I can't tell
Female	Sophomores and above	22	3	46	1.56	18.9	<=23.99	Elementary school and below	mostly agree	Some matches	Some matches	Some matches	Perfect match	Some matches	Perfect match	Some matches
Female	Sophomores and above	22	3	50	1.65	18.37	<=23.99	high school or secondary school	mostly agree	Some matches	Some matches	Some matches	Some matches	Some matches	Some matches	Some matches
Female	Sophomores and above	19	1	60	1.79	18.73	<=23.99	Elementary school and below	neutral	Some matches	Some discrepancies	Perfect match	I can't tell	Some matches	Some discrepancies	I can't tell
Female	Sophomores and above	22	3	45	1.55	18.73	<=23.99	Elementary school and below	strongly agree	Perfect match	Perfect match	Perfect match	Some matches	Some matches	Some matches	Some matches
Female	Sophomores and above	22	3	47	1.55	19.56	<=23.99	Elementary school and below	neutral	Some matches	I can't tell	Some matches	I can't tell	Some matches	Some discrepancies	I can't tell
Male	Sophomores and above	20	2	60	1.8	18.52	<=23.99	high school or secondary school	neutral	Some discrepancies	I can't tell	I can't tell	Some discrepancies	I can't tell	Some discrepancies	I can't tell
Male	Sophomores and above	23	3	62	1.6	24.22	24~27.99	Elementary school and below	neutral	I can't tell	I can't tell	I can't tell	I can't tell	I can't tell	I can't tell	I can't tell
Male	Sophomores and above	23	3	58	1.64	21.56	<=23.99	Elementary school and below	neutral	I can't tell	I can't tell	I can't tell	I can't tell	I can't tell	I can't tell	I can't tell
Female	Sophomores and above	21	2	46	1.51	20.17	<=23.99	Junior High School	mostly agree	Some matches	I can't tell	I can't tell	I can't tell	I can't tell	I can't tell	I can't tell
Female	Sophomores and above	21	2	55	1.67	19.72	<=23.99	junior college and above	mostly agree	Some matches	I can't tell	Some matches	I can't tell	Perfect match	Perfect match	Some discrepancies
Male	Sophomores and above	22	3	56	1.63	21.08	<=23.99	Elementary school and below	neutral	I can't tell	Some discrepancies	Some matches	Some matches	I can't tell	I can't tell	I can't tell
Female	Sophomores and above	21	2	65	1.65	23.88	<=23.99	junior college and above	neutral	I can't tell	Some matches	Some matches	Some matches	I can't tell	Some matches	I can't tell
Male	Sophomores and above	22	3	58	1.68	20.55	<=23.99	Elementary school and below	mostly agree	Some matches	I can't tell	I can't tell	I can't tell	I can't tell	I can't tell	I can't tell
Female	Sophomores and above	21	2	41	1.5	18.22	<=23.99	Elementary school and below	mostly agree	Some matches	Perfect match	I can't tell	Some matches	Some matches	Perfect match	Some matches
Male	Sophomores and above	22	3	60	1.7	20.76	<=23.99	junior college and above	mostly agree	Some matches	Some matches	I can't tell	Some matches	I can't tell	I can't tell	Some discrepancies
Female	Sophomores and above	21	2	42.5	1.5	18.89	<=23.99	high school or secondary school	partially agree	Some discrepancies	I can't tell	I can't tell	I can't tell	I can't tell	I can't tell	I can't tell
Female	Sophomores and above	22	3	60	1.56	24.65	24~27.99	Elementary school and below	neutral	I can't tell	I can't tell	I can't tell	I can't tell	I can't tell	I can't tell	I can't tell
Male	Sophomores and above	21	2	53.5	1.66	19.42	<=23.99	Elementary school and below	mostly agree	I can't tell	Some matches	Some matches	Some matches	I can't tell	Some matches	Some matches
Female	Sophomores and above	21	2	63	1.52	27.27	24~27.99	Junior High School	neutral	I can't tell	I can't tell	I can't tell	I can't tell	Some matches	Some matches	Some matches
Male	Sophomores and above	21	2	76	1.73	25.39	24~27.99	Elementary school and below	neutral	Some matches	Some matches	Some matches	Some matches	Some matches	Some matches	Some matches
Female	Sophomores and above	21	2	38	1.52	16.45	<=23.99	Elementary school and below	partially agree	I can't tell	I can't tell	Some matches	Some discrepancies	Some matches	I can't tell	I can't tell
Female	Sophomores and above	19	1	47	1.56	19.31	<=23.99	Junior High School	partially agree	Some discrepancies	Some discrepancies	Some discrepancies	Some matches	Some matches	Some matches	I can't tell
Female	Sophomores and above	22	3	86	1.5	38.22	28<=	Elementary school and below	mostly agree	Some matches	Some matches	Some matches	Some matches	I can't tell	Some matches	Some matches
Male	Sophomores and above	22	3	61	1.73	20.38	<=23.99	junior college and above	neutral	I can't tell	I can't tell	I can't tell	I can't tell	I can't tell	I can't tell	I can't tell
Female	Sophomores and above	22	3	50	1.55	20.81	<=23.99	Elementary school and below	mostly agree	Some matches	Some matches	Some matches	Some matches	Some matches	Some matches	Some matches
Female	Sophomores and above	22	3	47	1.58	18.83	<=23.99	Elementary school and below	neutral	Some matches	Some matches	Perfect match	Perfect match	Perfect match	Some matches	Some matches
Male	Sophomores and above	22	3	48	1.65	17.63	<=23.99	Elementary school and below	mostly agree	Some matches	Some matches	Some matches	Some matches	Some matches	I can't tell	I can't tell
Female	Sophomores and above	22	3	50	1.65	18.37	<=23.99	Elementary school and below	mostly agree	Some matches	Some discrepancies	Some discrepancies	Some discrepancies	Some matches	I can't tell	Some discrepancies
Female	First year of university	19	1	42.5	1.5	18.89	<=23.99	Junior High School	neutral	I can't tell	Some discrepancies	I can't tell	I can't tell	I can't tell	I can't tell	I can't tell
Female	First year of university	18	1	50	1.68	17.72	<=23.99	No idea	strongly agree	Perfect match	Perfect match	Perfect match	Perfect match	Perfect match	Perfect match	Perfect match
Female	First year of university	22	3	45	1.6	17.58	<=23.99	Elementary school and below	partially agree	Some discrepancies	Some discrepancies	Some discrepancies	Some discrepancies	Some discrepancies	Some discrepancies	Some discrepancies
Female	First year of university	19	1	48	1.5	21.33	<=23.99	Junior High School	mostly agree	Some matches	I can't tell	I can't tell	Some matches	Some matches	I can't tell	Some matches
Female	First year of university	18	1	55	1.58	22.03	<=23.99	Junior High School	mostly agree	I can't tell	I can't tell	Some matches	Some matches	Some matches	Some matches	Some matches
Female	First year of university	19	1	52.5	1.63	19.76	<=23.99	high school or secondary school	mostly agree	I can't tell	I can't tell	Some matches	Some matches	I can't tell	I can't tell	I can't tell
Male	First year of university	21	2	74	1.65	27.18	24~27.99	Elementary school and below	partially agree	Some discrepancies	Some discrepancies	Some discrepancies	Some discrepancies	Some discrepancies	Some discrepancies	Some discrepancies
Female	First year of university	20	2	53	1.58	21.23	<=23.99	Junior High School	mostly agree	I can't tell	I can't tell	Some discrepancies	Some matches	Some matches	I can't tell	Some discrepancies
Female	First year of university	19	1	56	1.76	18.08	<=23.99	junior college and above	neutral	I can't tell	I can't tell	I can't tell	Perfect match	Perfect match	Perfect match	I can't tell
Male	First year of university	21	2	65	1.78	20.52	<=23.99	Junior High School	neutral	I can't tell	I can't tell	I can't tell	I can't tell	I can't tell	I can't tell	I can't tell
Male	First year of university	19	1	65	1.75	21.22	<=23.99	Elementary school and below	neutral	Some matches	Some discrepancies	Some discrepancies	Some discrepancies	Some discrepancies	I can't tell	I can't tell
Female	First year of university	19	1	68	1.72	22.99	<=23.99	high school or secondary school	mostly agree	Some matches	Some matches	Some matches	Some matches	Some matches	Some matches	I can't tell
Male	Sophomores and above	22	3	70	1.78	22.09	<=23.99	Junior High School	neutral	Some discrepancies	Some matches	Some matches	Some matches	Some matches	I can't tell	Some matches
Female	First year of university	21	2	45	1.57	18.26	<=23.99	high school or secondary school	neutral	I can't tell	I can't tell	I can't tell	I can't tell	I can't tell	I can't tell	I can't tell
Female	First year of university	21	2	55	1.55	22.89	<=23.99	Elementary school and below	mostly agree	Some matches	Some matches	Some matches	Some matches	Some matches	Some matches	Some matches
Male	First year of university	21	2	67	1.67	24.02	24~27.99	Elementary school and below	mostly agree	I can't tell	Some matches	Some matches	Some matches	Some matches	I can't tell	I can't tell
Female	First year of university	20	2	43	1.5	19.11	<=23.99	Elementary school and below	mostly agree	Some discrepancies	Some matches	Some matches	Some matches	Some discrepancies	I can't tell	I can't tell
Male	First year of university	21	2	52.5	1.65	19.28	<=23.99	Elementary school and below	mostly agree	Some matches	Some matches	Some matches	Some matches	Some matches	Some matches	Some matches
Male	First year of university	20	2	62	1.58	24.84	24~27.99	Junior High School	mostly agree	Some matches	Some matches	Some matches	Some matches	Some matches	Some matches	Some matches
Male	First year of university	20	2	55	1.65	20.2	<=23.99	Elementary school and below	mostly agree	Some matches	Some matches	Some matches	Some matches	Some matches	Some matches	Some matches
Female	First year of university	20	2	55	1.62	20.96	<=23.99	Junior High School	partially agree	I can't tell	I can't tell	I can't tell	Some matches	I can't tell	I can't tell	Some matches
Male	First year of university	18	1	54	1.7	18.69	<=23.99	Elementary school and below	strongly agree	Perfect match	Perfect match	Perfect match	Perfect match	Perfect match	Perfect match	Perfect match
Male	First year of university	19	1	68.5	1.78	21.62	<=23.99	junior college and above	mostly agree	Some matches	Some matches	Some matches	Some matches	Some matches	Some matches	Some matches
Male	First year of university	19	1	51	1.65	18.73	<=23.99	Junior High School	mostly agree	Some matches	Some matches	Some matches	Some matches	Some matches	Some matches	Some matches
Female	First year of university	20	2	60	1.6	23.44	<=23.99	Junior High School	mostly agree	Some matches	Some matches	Some matches	I can't tell	Some matches	Some matches	Some matches
Female	First year of university	20	2	48	1.55	19.98	<=23.99	Junior High School	mostly agree	Some matches	Some matches	Some matches	Some matches	Some matches	Some matches	Some matches
Female	First year of university	20	2	44	1.5	19.56	<=23.99	Elementary school and below	neutral	I can't tell	I can't tell	I can't tell	Some matches	Some matches	Some matches	Some matches
Male	First year of university	20	2	58	1.76	18.72	<=23.99	junior college and above	neutral	I can't tell	I can't tell	I can't tell	I can't tell	I can't tell	I can't tell	I can't tell
Male	First year of university	21	2	60	1.81	18.31	<=23.99	Junior High School	neutral	I can't tell	I can't tell	I can't tell	I can't tell	I can't tell	I can't tell	I can't tell
Female	First year of university	22	3	51	1.55	21.23	<=23.99	Elementary school and below	mostly agree	Some matches	Some matches	Some matches	Some matches	Some matches	Some matches	Some matches
Female	First year of university	20	2	50	1.55	20.81	<=23.99	junior college and above	strongly agree	Perfect match	Perfect match	Perfect match	Perfect match	Perfect match	Perfect match	Perfect match
Male	First year of university	21	2	55	1.68	19.49	<=23.99	Elementary school and below	neutral	I can't tell	I can't tell	I can't tell	I can't tell	I can't tell	I can't tell	I can't tell
Female	First year of university	20	2	50	1.65	18.37	<=23.99	Junior High School	mostly agree	Some matches	Some matches	Some matches	Some matches	Some matches	Some matches	Some matches
Male	First year of university	19	1	55	1.75	17.96	<=23.99	junior college and above	mostly agree	Some matches	Some matches	Some matches	Some matches	Some matches	Some matches	Some matches
Female	First year of university	20	2	50	1.57	20.28	<=23.99	Junior High School	strongly agree	Perfect match	Perfect match	Perfect match	Perfect match	Perfect match	Perfect match	Perfect match
Female	First year of university	21	2	70	1.56	28.76	28<=	Elementary school and below	mostly agree	Some matches	I can't tell	I can't tell	I can't tell	Some matches	I can't tell	Some matches
Female	First year of university	20	2	64	1.57	25.96	24~27.99	Elementary school and below	mostly agree	Some matches	Some matches	Some matches	Some matches	I can't tell	I can't tell	I can't tell
Female	First year of university	20	2	56.5	1.65	20.75	<=23.99	high school or secondary school	partially agree	Some discrepancies	Some discrepancies	Some discrepancies	Some discrepancies	Some discrepancies	Some discrepancies	Some discrepancies
Female	First year of university	20	2	40	1.52	17.31	<=23.99	Elementary school and below	neutral	I can't tell	I can't tell	I can't tell	I can't tell	I can't tell	I can't tell	I can't tell
Female	First year of university	19	1	41	1.56	16.85	<=23.99	Junior High School	neutral	I can't tell	I can't tell	I can't tell	I can't tell	I can't tell	Some matches	I can't tell
Female	First year of university	20	2	51	1.58	20.43	<=23.99	Elementary school and below	mostly agree	Some matches	I can't tell	Some matches	I can't tell	I can't tell	I can't tell	I can't tell
Male	First year of university	19	1	57	1.7	19.72	<=23.99	junior college and above	neutral	Some matches	Some matches	Some matches	Some matches	Some matches	Some matches	Some matches
Male	First year of university	22	3	65	1.73	21.72	<=23.99	Elementary school and below	mostly agree	Some matches	Some matches	Some matches	Some matches	Some matches	Some matches	Some matches
Female	First year of university	20	2	46.7	1.61	18.02	<=23.99	junior college and above	mostly agree	Some discrepancies	Some matches	Some matches	Some matches	Some matches	I can't tell	I can't tell
Female	First year of university	20	2	44	1.6	17.19	<=23.99	Elementary school and below	mostly agree	Some matches	Some matches	Some matches	Perfect match	Perfect match	Perfect match	Perfect match
Male	First year of university	19	1	50	1.6	19.53	<=23.99	Elementary school and below	neutral	I can't tell	I can't tell	I can't tell	I can't tell	I can't tell	I can't tell	I can't tell
Female	First year of university	21	2	53	1.68	18.78	<=23.99	Elementary school and below	mostly agree	Some matches	Some matches	Some matches	Some matches	Some matches	Some matches	Some matches
Female	Sophomores and above	22	3	53	1.65	19.47	<=23.99	Elementary school and below	neutral	Some matches	Some matches	Some matches	Some matches	Some matches	Some matches	Some matches
Female	Sophomores and above	20	2	57	1.6	22.27	<=23.99	Junior High School	strongly agree	Perfect match	Perfect match	Perfect match	Perfect match	Perfect match	I can't tell	I can't tell
Male	Sophomores and above	18	1	80	1.83	23.89	<=23.99	Elementary school and below	mostly agree	Some discrepancies	I can't tell	Some discrepancies	Some matches	Some discrepancies	Some matches	Some discrepancies
Female	Sophomores and above	19	1	53	1.73	17.71	<=23.99	junior college and above	strongly agree	Perfect match	Perfect match	Perfect match	Perfect match	Some matches	I can't tell	I can't tell
Female	Sophomores and above	20	2	50	1.63	18.82	<=23.99	junior college and above	neutral	Some discrepancies	Some discrepancies	Some discrepancies	Perfect match	Perfect match	Perfect match	Perfect match
Female	Sophomores and above	22	3	40	1.55	16.65	<=23.99	Elementary school and below	partially agree	Some discrepancies	I can't tell	I can't tell	Some discrepancies	Some matches	Perfect match	Some discrepancies
Female	Sophomores and above	21	2	50	1.55	20.81	<=23.99	Elementary school and below	neutral	Some matches	Some matches	Some matches	Some matches	I can't tell	Some matches	I can't tell
Female	Sophomores and above	22	3	47	1.55	19.56	<=23.99	Elementary school and below	mostly agree	Some matches	Some matches	Some matches	I can't tell	Some matches	Some matches	Some matches
Female	Sophomores and above	23	3	52	1.58	20.83	<=23.99	Elementary school and below	mostly agree	Some matches	Some matches	Some matches	Perfect match	Some matches	Some matches	Some matches
Female	First year of university	21	2	45	1.6	17.58	<=23.99	Elementary school and below	mostly agree	Some matches	Some matches	Some matches	Some matches	Some matches	Perfect match	Some matches
Male	Sophomores and above	23	3	80	1.76	25.83	24~27.99	Junior High School	neutral	I can't tell	I can't tell	I can't tell	I can't tell	I can't tell	I can't tell	I can't tell
Female	Sophomores and above	22	3	51	1.5	22.67	<=23.99	junior college and above	mostly agree	I can't tell	Some matches	I can't tell	I can't tell	I can't tell	I can't tell	I can't tell
Male	First year of university	20	2	75	1.72	25.35	24~27.99	Elementary school and below	mostly agree	I can't tell	Some discrepancies	Some matches	Some discrepancies	I can't tell	I can't tell	I can't tell
Male	First year of university	22	3	80	1.74	26.42	24~27.99	Elementary school and below	partially agree	I can't tell	I can't tell	Some discrepancies	Some discrepancies	Some discrepancies	Some discrepancies	Some discrepancies
Male	First year of university	21	2	55	1.73	18.38	<=23.99	Elementary school and below	partially agree	Some discrepancies	Some discrepancies	Some discrepancies	Some discrepancies	Some discrepancies	Some discrepancies	Some discrepancies
Male	First year of university	18	1	78	1.75	25.47	24~27.99	junior college and above	mostly agree	Some matches	Some discrepancies	Some discrepancies	Some discrepancies	Some matches	Some matches	I can't tell
Male	First year of university	19	1	62	1.74	20.48	<=23.99	junior college and above	neutral	I can't tell	I can't tell	I can't tell	I can't tell	I can't tell	I can't tell	I can't tell
Female	First year of university	19	1	43	1.53	18.37	<=23.99	high school or secondary school	mostly agree	Some matches	Some matches	Some matches	I can't tell	I can't tell	I can't tell	I can't tell
Male	First year of university	19	1	80	1.81	24.42	24~27.99	Junior High School	strongly agree	Perfect match	Perfect match	Perfect match	Perfect match	Perfect match	Perfect match	Perfect match
Male	First year of university	19	1	65	1.65	23.88	<=23.99	Junior High School	neutral	I can't tell	I can't tell	I can't tell	I can't tell	I can't tell	I can't tell	I can't tell
Female	First year of university	19	1	51	1.63	19.2	<=23.99	Elementary school and below	partially agree	I can't tell	Some matches	Some matches	Some matches	I can't tell	I can't tell	Some matches
Female	First year of university	19	1	52	1.63	19.57	<=23.99	high school or secondary school	mostly agree	Some matches	Some matches	Some matches	Some matches	I can't tell	I can't tell	I can't tell
Male	First year of university	20	2	80	1.68	28.34	28<=	Elementary school and below	neutral	Some matches	Some matches	Some matches	I can't tell	Perfect match	Perfect match	Some matches
Male	First year of university	20	2	59	1.68	20.9	<=23.99	Elementary school and below	neutral	Some matches	Perfect match	I can't tell	Perfect match	Perfect match	Perfect match	I can't tell
Male	First year of university	19	1	51	1.75	16.65	<=23.99	Junior High School	neutral	I can't tell	I can't tell	I can't tell	I can't tell	I can't tell	I can't tell	I can't tell
Female	First year of university	19	1	52	1.58	20.83	<=23.99	Elementary school and below	mostly agree	Some matches	Some matches	Some matches	Some matches	I can't tell	I can't tell	I can't tell
Male	First year of university	20	2	60	1.78	18.94	<=23.99	Elementary school and below	neutral	I can't tell	I can't tell	I can't tell	I can't tell	I can't tell	I can't tell	I can't tell
Male	First year of university	20	2	57	1.68	20.2	<=23.99	Junior High School	neutral	I can't tell	Some discrepancies	I can't tell	Some discrepancies	Some discrepancies	I can't tell	Some discrepancies
Male	First year of university	19	1	60	1.78	18.94	<=23.99	Junior High School	mostly agree	Some matches	Some matches	Some matches	Perfect match	Some matches	Some matches	Some matches
Female	First year of university	19	1	45	1.65	16.53	<=23.99	Junior High School	mostly agree	Some matches	Some matches	Some matches	Some matches	Some matches	Some matches	Some matches
Male	First year of university	29	3	68	1.74	22.46	<=23.99	Junior High School	mostly agree	I can't tell	I can't tell	I can't tell	I can't tell	I can't tell	I can't tell	I can't tell
Male	First year of university	20	2	60	1.72	20.28	<=23.99	Elementary school and below	mostly agree	Some matches	Some matches	Some matches	Some matches	Some matches	Some matches	Some matches
Female	First year of university	18	1	44	1.55	18.31	<=23.99	Junior High School	neutral	Some discrepancies	Some matches	Some matches	Some matches	Some discrepancies	Some discrepancies	Some discrepancies
Male	First year of university	19	1	60	1.65	22.04	<=23.99	Junior High School	mostly agree	Some matches	Some matches	Some matches	Some matches	Some matches	Some matches	Some matches
Male	First year of university	18	1	55	1.75	17.96	<=23.99	high school or secondary school	neutral	I can't tell	I can't tell	I can't tell	I can't tell	I can't tell	I can't tell	I can't tell
Male	First year of university	20	2	69	1.8	21.3	<=23.99	Junior High School	mostly agree	Some matches	Some matches	Some matches	Some matches	Some matches	Some matches	Some matches
Male	First year of university	19	1	88	1.79	27.46	24~27.99	junior college and above	neutral	I can't tell	I can't tell	Some matches	Some matches	I can't tell	I can't tell	I can't tell
Female	First year of university	21	2	55	1.61	21.22	<=23.99	Elementary school and below	neutral	I can't tell	I can't tell	I can't tell	I can't tell	I can't tell	I can't tell	I can't tell
Female	First year of university	10	1	57	1.6	22.27	<=23.99	Elementary school and below	mostly agree	Some matches	Some matches	Some matches	Some matches	I can't tell	I can't tell	Some discrepancies
Male	First year of university	19	1	65	1.79	20.29	<=23.99	Elementary school and below	partially agree	I can't tell	I can't tell	I can't tell	I can't tell	I can't tell	I can't tell	I can't tell
Female	First year of university	19	1	41	1.48	18.72	<=23.99	Junior High School	neutral	I can't tell	I can't tell	Some matches	I can't tell	I can't tell	I can't tell	I can't tell
Male	First year of university	20	2	64	1.74	21.14	<=23.99	Junior High School	mostly agree	Some matches	Perfect match	Perfect match	Some matches	Some matches	Some matches	Some matches
Male	First year of university	20	2	58	1.73	19.38	<=23.99	Elementary school and below	mostly agree	Some matches	Some matches	Some matches	Some matches	Some matches	Some matches	Some matches
Male	First year of university	19	1	75	1.75	24.49	24~27.99	high school or secondary school	mostly agree	Some matches	Some matches	Some matches	Some matches	Some matches	Some matches	Some matches
Male	First year of university	19	1	60	1.73	20.05	<=23.99	junior college and above	mostly agree	Some matches	Some matches	I can't tell	Some matches	Perfect match	Some matches	Some matches
Female	First year of university	20	2	47	1.58	18.83	<=23.99	Elementary school and below	mostly agree	Some matches	Some matches	Some matches	Some matches	Some matches	Some matches	Some matches
Female	First year of university	19	1	54	1.57	21.91	<=23.99	Elementary school and below	partially agree	Some discrepancies	Some discrepancies	I can't tell	I can't tell	Some matches	I can't tell	I can't tell
Male	First year of university	19	1	61	1.73	20.38	<=23.99	Elementary school and below	mostly agree	I can't tell	Some matches	Perfect match	Perfect match	I can't tell	I can't tell	I can't tell
Female	First year of university	18	1	46	1.55	19.15	<=23.99	high school or secondary school	mostly agree	Some matches	Some matches	Some matches	Some matches	Some matches	Some matches	Some matches
Female	First year of university	20	2	52	1.59	20.57	<=23.99	Elementary school and below	mostly agree	Some matches	Some matches	Some matches	Perfect match	Some matches	Perfect match	Some matches
Male	First year of university	22	3	51	1.65	18.73	<=23.99	Elementary school and below	mostly agree	Some matches	Some matches	Some matches	Some matches	Some matches	Some matches	Some matches
Female	First year of university	19	1	51	1.6	19.92	<=23.99	Elementary school and below	strongly disagree	Very inconsistent	Some discrepancies	Some discrepancies	Some discrepancies	Some discrepancies	Some discrepancies	Very inconsistent
Male	First year of university	19	1	70	1.7	24.22	24~27.99	junior college and above	neutral	Some discrepancies	Some discrepancies	Some discrepancies	I can't tell	Some matches	I can't tell	Some discrepancies
Female	First year of university	19	1	54	1.58	21.63	<=23.99	Junior High School	mostly agree	Some matches	Some matches	I can't tell	I can't tell	Some matches	Some matches	Some matches
Male	First year of university	20	2	66	1.68	23.38	<=23.99	Junior High School	mostly agree	I can't tell	I can't tell	Some matches	Some matches	Some matches	Some matches	Some matches
Male	First year of university	19	1	68	1.78	21.46	<=23.99	Junior High School	mostly agree	Some discrepancies	Some matches	Some matches	I can't tell	I can't tell	Some matches	I can't tell
Female	First year of university	20	2	51	1.55	21.23	<=23.99	Elementary school and below	neutral	Some matches	Some matches	Some matches	Some matches	Some matches	Some matches	Some matches
Male	First year of university	19	1	60	1.87	17.16	<=23.99	high school or secondary school	neutral	I can't tell	I can't tell	I can't tell	I can't tell	I can't tell	I can't tell	I can't tell
Male	First year of university	19	1	64	1.83	19.11	<=23.99	high school or secondary school	strongly agree	Perfect match	Perfect match	Perfect match	Perfect match	Perfect match	Perfect match	Perfect match
Male	First year of university	19	1	56	1.65	20.57	<=23.99	Elementary school and below	mostly agree	Some matches	Some matches	Some matches	Some matches	Some matches	Some matches	Some matches
Male	First year of university	19	1	60	1.81	18.31	<=23.99	high school or secondary school	strongly agree	Perfect match	Perfect match	Perfect match	Perfect match	Perfect match	Perfect match	Perfect match
Male	First year of university	20	2	73	1.58	29.24	28<=	Elementary school and below	strongly agree	I can't tell	I can't tell	I can't tell	I can't tell	I can't tell	I can't tell	I can't tell
Female	First year of university	19	1	46	1.55	19.15	<=23.99	Elementary school and below	neutral	I can't tell	I can't tell	I can't tell	Some matches	Some discrepancies	Some matches	I can't tell
Female	First year of university	19	1	52	1.65	19.1	<=23.99	Junior High School	neutral	I can't tell	Some matches	Some matches	Some matches	I can't tell	I can't tell	I can't tell
Male	First year of university	22	3	65	1.8	20.06	<=23.99	Elementary school and below	neutral	I can't tell	I can't tell	I can't tell	Some matches	Some matches	I can't tell	I can't tell
Female	First year of university	20	2	48	1.6	18.75	<=23.99	Elementary school and below	mostly agree	Some matches	Some matches	Some matches	Some matches	Some matches	Some matches	Some matches
Male	First year of university	20	2	50	1.68	17.72	<=23.99	Junior High School	neutral	Some matches	Some matches	Some matches	I can't tell	Some discrepancies	I can't tell	I can't tell
Female	First year of university	18	1	51	1.57	20.69	<=23.99	Elementary school and below	neutral	I can't tell	I can't tell	I can't tell	I can't tell	I can't tell	I can't tell	I can't tell
Female	Sophomores and above	20	2	56	1.7	19.38	<=23.99	Junior High School	partially agree	I can't tell	Some discrepancies	I can't tell	I can't tell	Some discrepancies	Some discrepancies	I can't tell
Female	First year of university	19	1	52	1.65	19.1	<=23.99	Junior High School	neutral	Some matches	Some matches	Some matches	Some matches	Some matches	Some matches	Some matches
Female	Sophomores and above	20	2	48	1.53	20.5	<=23.99	Elementary school and below	mostly agree	Some matches	Some matches	I can't tell	Some matches	I can't tell	I can't tell	I can't tell
Female	First year of university	19	1	44	1.56	18.08	<=23.99	Elementary school and below	neutral	I can't tell	I can't tell	I can't tell	I can't tell	I can't tell	I can't tell	I can't tell
Female	First year of university	20	2	39	1.53	16.66	<=23.99	junior college and above	neutral	I can't tell	I can't tell	I can't tell	I can't tell	I can't tell	I can't tell	I can't tell
Male	First year of university	18	1	57	1.77	18.2	<=23.99	Junior High School	strongly agree	Perfect match	Perfect match	Perfect match	Perfect match	Perfect match	Perfect match	Perfect match
Female	First year of university	18	1	48	1.64	17.8	<=23.99	junior college and above	mostly agree	Some matches	Some matches	I can't tell	Some matches	Some matches	Some matches	Some matches
Female	First year of university	18	1	49	1.56	20.1	<=23.99	Junior High School	partially agree	Some discrepancies	I can't tell	Some matches	Some matches	Perfect match	Perfect match	Some matches
Male	First year of university	18	1	112	1.73	37.4	28<=	No idea	mostly agree	Some matches	Some matches	Some matches	Some matches	I can't tell	I can't tell	I can't tell
Male	First year of university	18	1	74	1.82	22.3	<=23.99	Elementary school and below	strongly agree	Perfect match	Perfect match	Perfect match	Perfect match	Perfect match	Perfect match	Perfect match
Female	First year of university	18	1	45	1.57	18.3	<=23.99	Elementary school and below	strongly agree	Some matches	Perfect match	Some matches	Some matches	Perfect match	Perfect match	Perfect match
Male	First year of university	20	2	56.5	1.68	20	<=23.99	Junior High School	mostly agree	Some matches	Some matches	Some matches	Some matches	Some matches	Some matches	Some matches
Female	First year of university	19	1	47	1.6	18.4	<=23.99	Junior High School	mostly agree	Some matches	I can't tell	Some discrepancies	Some matches	Some matches	Some matches	I can't tell
Male	First year of university	19	1	55	1.69	19.3	<=23.99	Elementary school and below	mostly agree	Some matches	Some matches	Some matches	Some matches	Some matches	Some matches	Some matches
Female	First year of university	18	1	57	1.55	23.7	<=23.99	Elementary school and below	strongly agree	Some matches	Some matches	Some matches	Some matches	I can't tell	I can't tell	Some matches
Female	First year of university	19	1	60	1.62	22.9	<=23.99	Elementary school and below	neutral	I can't tell	Some matches	I can't tell	I can't tell	Some matches	Some matches	Some matches
Female	First year of university	18	1	67	1.64	24.9	24~27.99	high school or secondary school	mostly agree	Some matches	Some matches	Some matches	Some matches	Some matches	Some matches	Some matches
Male	First year of university	19	1	80	1.6	31.3	28<=	Elementary school and below	mostly agree	Some matches	Some matches	Some matches	Some matches	Some matches	Some matches	Some matches
Female	First year of university	20	2	40	1.46	18.8	<=23.99	Elementary school and below	strongly agree	Perfect match	Perfect match	Perfect match	Perfect match	Perfect match	Perfect match	Perfect match
Female	First year of university	18	1	47	1.65	17.3	<=23.99	Junior High School	neutral	I can't tell	I can't tell	I can't tell	I can't tell	I can't tell	I can't tell	I can't tell
Female	First year of university	19	1	95	1.58	38.1	28<=	Elementary school and below	neutral	I can't tell	Some matches	Some matches	I can't tell	Some discrepancies	I can't tell	Some discrepancies
Male	First year of university	19	1	51	1.61	19.7	<=23.99	Elementary school and below	mostly agree	Some matches	I can't tell	I can't tell	Some matches	I can't tell	Some matches	I can't tell
Male	First year of university	19	1	84	1.75	27.4	24~27.99	Elementary school and below	neutral	I can't tell	I can't tell	Some matches	Perfect match	Perfect match	Perfect match	Some matches
Female	First year of university	18	1	67	1.58	26.8	24~27.99	Junior High School	neutral	Some matches	Some matches	I can't tell	Some matches	Some matches	Some matches	I can't tell
Male	First year of university	20	2	65	1.72	22	<=23.99	junior college and above	neutral	I can't tell	I can't tell	I can't tell	I can't tell	I can't tell	I can't tell	I can't tell
Male	First year of university	19	1	75	1.8	23.1	<=23.99	Elementary school and below	neutral	I can't tell	I can't tell	I can't tell	I can't tell	I can't tell	I can't tell	I can't tell
Male	First year of university	19	1	65	1.68	23	<=23.99	Junior High School	mostly agree	Some matches	Some matches	Some matches	Some matches	Some matches	Some matches	Some matches
Female	First year of university	18	1	46	1.68	16.3	<=23.99	Junior High School	mostly agree	Some matches	Some matches	Some matches	Some matches	Some matches	Some matches	Some matches
Male	First year of university	18	1	62	1.77	19.8	<=23.99	Elementary school and below	mostly agree	Some matches	Some matches	Some matches	Some matches	Some matches	Some matches	Some matches
Male	First year of university	19	1	100	1.8	30.9	28<=	Junior High School	mostly agree	Some matches	Some matches	Some matches	Some matches	Perfect match	Perfect match	Perfect match
Male	First year of university	19	1	46	1.62	17.5	<=23.99	Elementary school and below	neutral	I can't tell	I can't tell	I can't tell	Some matches	Some matches	Some discrepancies	Some matches
Female	First year of university	18	1	64	1.55	26.6	24~27.99	Junior High School	strongly agree	Perfect match	Perfect match	Perfect match	Perfect match	Perfect match	Perfect match	Perfect match
Female	First year of university	19	1	50	1.62	19.1	<=23.99	Elementary school and below	neutral	I can't tell	I can't tell	I can't tell	I can't tell	I can't tell	I can't tell	I can't tell
Male	First year of university	18	1	62	1.66	22.5	<=23.99	Junior High School	strongly agree	Perfect match	Perfect match	Perfect match	Perfect match	Perfect match	Perfect match	Perfect match
Female	First year of university	17	1	46	1.57	18.7	<=23.99	high school or secondary school	neutral	I can't tell	I can't tell	I can't tell	I can't tell	Some matches	Some matches	I can't tell
Female	First year of university	19	1	56	1.55	23.3	<=23.99	Junior High School	mostly agree	Some discrepancies	Some matches	Perfect match	Some matches	I can't tell	I can't tell	I can't tell
Female	First year of university	17	1	48	1.58	19.2	<=23.99	Junior High School	strongly agree	Perfect match	Perfect match	Perfect match	Perfect match	Perfect match	Perfect match	Perfect match
Male	First year of university	19	1	80	1.8	24.7	24~27.99	Elementary school and below	neutral	Some matches	Some discrepancies	Some matches	Some matches	Some discrepancies	Some matches	Some discrepancies
Female	First year of university	19	1	59	1.67	21.2	<=23.99	Junior High School	mostly agree	Some matches	Some matches	I can't tell	I can't tell	I can't tell	I can't tell	I can't tell
Female	First year of university	19	1	84	1.58	33.6	28<=	Elementary school and below	mostly agree	Some matches	Some matches	Perfect match	Some matches	Some matches	Some matches	Some matches
Male	First year of university	18	1	61	1.68	21.6	<=23.99	Elementary school and below	mostly agree	Some matches	Some matches	Some matches	Some matches	I can't tell	I can't tell	I can't tell
Male	First year of university	19	1	65	1.7	22.5	<=23.99	Elementary school and below	mostly agree	Some matches	Some matches	I can't tell	I can't tell	Some matches	I can't tell	I can't tell
Male	First year of university	18	1	90	1.82	27.2	24~27.99	Junior High School	mostly agree	I can't tell	I can't tell	Some matches	I can't tell	Perfect match	Some matches	I can't tell
Male	First year of university	19	1	82	1.68	29.1	28<=	high school or secondary school	mostly agree	Some matches	Some matches	Some matches	Some matches	Some matches	Some matches	Some matches
Female	First year of university	19	1	55	1.6	21.5	<=23.99	Elementary school and below	strongly agree	Perfect match	Some matches	Some matches	Some matches	I can't tell	I can't tell	I can't tell
Male	First year of university	18	1	65	1.7	22.5	<=23.99	high school or secondary school	mostly agree	Some matches	I can't tell	I can't tell	Some matches	Some matches	I can't tell	I can't tell
Male	First year of university	19	1	58	1.62	22.1	<=23.99	Elementary school and below	mostly agree	Some matches	Some matches	Some matches	Some matches	Some matches	Perfect match	Perfect match
Female	First year of university	18	1	45	1.52	19.5	<=23.99	Elementary school and below	mostly agree	Some matches	Some matches	Some matches	I can't tell	I can't tell	I can't tell	I can't tell
Male	First year of university	18	1	55	1.72	18.6	<=23.99	Junior High School	neutral	I can't tell	I can't tell	I can't tell	I can't tell	I can't tell	I can't tell	I can't tell
Male	First year of university	18	1	55	1.7	19	<=23.99	Elementary school and below	mostly agree	Some discrepancies	Some discrepancies	Some matches	Some matches	I can't tell	I can't tell	I can't tell
Female	First year of university	18	1	52	1.55	21.6	<=23.99	junior college and above	partially agree	Some discrepancies	Some matches	Perfect match	Some matches	I can't tell	Some discrepancies	Some discrepancies
Female	First year of university	19	1	48	1.62	18.3	<=23.99	Elementary school and below	neutral	I can't tell	I can't tell	I can't tell	Some matches	I can't tell	I can't tell	I can't tell
Female	First year of university	18	1	45	1.56	18.5	<=23.99	high school or secondary school	mostly agree	Some matches	Some matches	Some matches	Some matches	Some matches	Some matches	I can't tell
Male	First year of university	17	1	74	1.69	25.9	24~27.99	Junior High School	mostly agree	Some matches	Some matches	I can't tell	I can't tell	I can't tell	I can't tell	I can't tell
Female	First year of university	18	1	43	1.66	15.6	<=23.99	high school or secondary school	neutral	I can't tell	I can't tell	I can't tell	I can't tell	I can't tell	I can't tell	I can't tell
Male	First year of university	19	1	60	1.65	22	<=23.99	Elementary school and below	neutral	I can't tell	I can't tell	I can't tell	I can't tell	I can't tell	I can't tell	I can't tell
Male	First year of university	18	1	51	1.7	17.6	<=23.99	Junior High School	neutral	Some matches	Some matches	Some matches	Some matches	Some matches	Some matches	Perfect match
Female	First year of university	20	2	57	1.59	22.5	<=23.99	Junior High School	strongly agree	Perfect match	Perfect match	Some matches	Some matches	Some matches	Some matches	I can't tell
Female	First year of university	17	1	39	1.57	15.8	<=23.99	Elementary school and below	mostly agree	Some matches	Some matches	Some matches	Some matches	Some matches	Some matches	Some matches
Female	First year of university	19	1	50	1.54	21.1	<=23.99	Elementary school and below	mostly agree	Some matches	Some matches	Some matches	Some matches	Some matches	Some matches	Some matches
Male	First year of university	17	1	60	1.7	20.8	<=23.99	Junior High School	mostly agree	Some matches	Some matches	Some matches	Some matches	Some matches	Some matches	Some matches
Male	First year of university	19	1	60	1.68	21.3	<=23.99	Elementary school and below	neutral	Some discrepancies	Some discrepancies	Some discrepancies	Some discrepancies	Some discrepancies	Some discrepancies	Some discrepancies
Female	First year of university	19	1	54	1.66	19.6	<=23.99	Elementary school and below	mostly agree	I can't tell	Some matches	Some matches	Some matches	Some matches	Some matches	I can't tell
Male	First year of university	21	2	53	1.74	17.5	<=23.99	Elementary school and below	mostly agree	Some matches	Some matches	Some matches	Some matches	Some matches	Some matches	Some matches
Male	First year of university	18	1	85	1.81	25.9	24~27.99	junior college and above	neutral	I can't tell	I can't tell	I can't tell	I can't tell	I can't tell	I can't tell	I can't tell
Female	First year of university	18	1	80	1.5	35.6	28<=	Junior High School	mostly agree	Some matches	Some matches	I can't tell	Some matches	Some matches	Some matches	Some matches
Female	First year of university	18	1	46	1.51	20.2	<=23.99	high school or secondary school	mostly agree	I can't tell	I can't tell	I can't tell	I can't tell	I can't tell	I can't tell	I can't tell
Female	First year of university	18	1	45	1.47	20.8	<=23.99	Elementary school and below	mostly agree	Some matches	Some matches	I can't tell	I can't tell	I can't tell	I can't tell	I can't tell
Female	First year of university	21	2	56	1.52	24.2	24~27.99	Elementary school and below	mostly agree	Some matches	Some matches	Some matches	Some matches	Some matches	Some matches	Some matches
Male	First year of university	19	1	54	1.76	17.4	<=23.99	Junior High School	mostly agree	Some matches	Some matches	I can't tell	Some matches	Some matches	I can't tell	Some matches
Female	First year of university	19	1	51	1.61	19.7	<=23.99	Elementary school and below	mostly agree	I can't tell	Some matches	Some matches	Some matches	Some matches	Some matches	Some matches
Female	First year of university	18	1	57	1.63	21.5	<=23.99	Elementary school and below	neutral	Some matches	Some matches	Some matches	Some matches	Some matches	I can't tell	I can't tell
Female	First year of university	18	1	58	1.64	21.6	<=23.99	Elementary school and below	partially agree	I can't tell	I can't tell	Some matches	Some matches	I can't tell	I can't tell	Some discrepancies
Female	First year of university	18	1	48	1.62	18.3	<=23.99	Elementary school and below	neutral	Some matches	Some matches	Some matches	Some matches	I can't tell	I can't tell	I can't tell
Female	First year of university	18	1	62	1.72	21	<=23.99	Elementary school and below	partially agree	Some discrepancies	Some discrepancies	Some discrepancies	I can't tell	I can't tell	I can't tell	I can't tell
Female	First year of university	18	1	62	1.65	22.8	<=23.99	Junior High School	neutral	Some matches	I can't tell	I can't tell	Some matches	I can't tell	Perfect match	I can't tell
Female	First year of university	18	1	55	1.51	24.1	24~27.99	Junior High School	strongly agree	I can't tell	I can't tell	I can't tell	Some matches	Some matches	Some matches	Some matches
Female	First year of university	20	2	47	1.55	19.6	<=23.99	Elementary school and below	neutral	I can't tell	I can't tell	I can't tell	I can't tell	I can't tell	I can't tell	I can't tell
Female	First year of university	18	1	45	1.6	17.6	<=23.99	high school or secondary school	neutral	Some matches	Some matches	Some matches	Some matches	Some matches	Some matches	Some matches
Female	First year of university	19	1	50	1.65	18.4	<=23.99	Junior High School	mostly agree	I can't tell	Some matches	I can't tell	Some matches	I can't tell	Some matches	I can't tell
Female	First year of university	18	1	45	1.58	18	<=23.99	Elementary school and below	neutral	I can't tell	Some discrepancies	Some matches	Some matches	Some matches	Some matches	Some matches
Female	First year of university	18	1	52	1.6	20.3	<=23.99	Elementary school and below	mostly agree	Some matches	Some matches	Some matches	Some matches	Some matches	Some matches	I can't tell
Female	First year of university	19	1	55	1.5	24.4	24~27.99	Elementary school and below	mostly agree	Some matches	Some matches	Some matches	Some matches	Some matches	Some matches	I can't tell
Female	First year of university	18	1	59	1.56	24.2	24~27.99	Junior High School	mostly agree	Some discrepancies	Perfect match	I can't tell	Some matches	Some matches	Perfect match	Some matches
Female	First year of university	18	1	53	1.58	21.2	<=23.99	high school or secondary school	mostly agree	Some matches	Some matches	Some matches	Some matches	Some matches	Some matches	Some matches
Female	First year of university	20	2	60	1.72	20.3	<=23.99	Junior High School	neutral	I can't tell	I can't tell	I can't tell	I can't tell	Perfect match	I can't tell	I can't tell
Female	First year of university	19	1	59	1.62	22.5	<=23.99	Elementary school and below	mostly agree	Perfect match	Perfect match	Perfect match	Perfect match	Perfect match	Perfect match	Perfect match
Female	First year of university	17	1	62	1.7	21.5	<=23.99	high school or secondary school	neutral	I can't tell	I can't tell	Perfect match	I can't tell	I can't tell	Some matches	I can't tell
Female	First year of university	18	1	51	1.6	19.9	<=23.99	Junior High School	strongly agree	Some matches	Perfect match	I can't tell	Some matches	Some matches	I can't tell	I can't tell
Female	First year of university	18	1	55	1.68	19.5	<=23.99	junior college and above	mostly agree	Some matches	Perfect match	Some matches	Some matches	I can't tell	I can't tell	Perfect match
Female	First year of university	18	1	50	1.64	18.6	<=23.99	Junior High School	mostly agree	Some matches	Some matches	Some matches	Some matches	Some matches	Some matches	Some matches
Male	First year of university	18	1	76	1.86	22	<=23.99	high school or secondary school	mostly agree	I can't tell	Some matches	Some matches	Some matches	Some matches	Some matches	Some matches
Female	First year of university	18	1	55	1.51	24.1	24~27.99	Junior High School	mostly agree	Perfect match	Some matches	Perfect match	Perfect match	Some matches	Some matches	Perfect match
Male	First year of university	20	2	57	1.8	17.6	<=23.99	Elementary school and below	strongly agree	Perfect match	Perfect match	Perfect match	Perfect match	I can't tell	Some matches	Some matches
Female	First year of university	19	1	50	1.63	18.8	<=23.99	Elementary school and below	mostly agree	I can't tell	I can't tell	I can't tell	I can't tell	Some matches	Some matches	I can't tell
Male	Sophomores and above	20	2	55	1.74	18.2	<=23.99	Elementary school and below	mostly agree	Some matches	Some matches	Some matches	Some matches	Some matches	Some matches	Some matches
Female	Sophomores and above	19	1	46	1.58	18.4	<=23.99	Elementary school and below	neutral	Some matches	Some discrepancies	Some discrepancies	I can't tell	Some discrepancies	I can't tell	I can't tell
Female	Sophomores and above	20	2	50	1.62	19.1	<=23.99	Elementary school and below	mostly agree	Some matches	Some matches	Some matches	Some matches	Some matches	Some matches	Some matches
Male	First year of university	19	1	56	1.68	19.8	<=23.99	Elementary school and below	strongly agree	Perfect match	Perfect match	Perfect match	Perfect match	Perfect match	Perfect match	Perfect match
Female	First year of university	19	1	47	1.63	17.7	<=23.99	Elementary school and below	strongly agree	Perfect match	Perfect match	Perfect match	Perfect match	Perfect match	Perfect match	Perfect match
Female	First year of university	20	2	52	1.6	20.3	<=23.99	Elementary school and below	mostly agree	I can't tell	I can't tell	I can't tell	I can't tell	Some matches	Some matches	I can't tell
Female	First year of university	20	2	40	1.5	17.8	<=23.99	Elementary school and below	neutral	I can't tell	I can't tell	I can't tell	I can't tell	I can't tell	I can't tell	I can't tell
Male	First year of university	19	1	79	1.83	23.6	<=23.99	high school or secondary school	neutral	I can't tell	I can't tell	I can't tell	I can't tell	I can't tell	I can't tell	I can't tell
Female	Sophomores and above	21	2	42	1.58	16.8	<=23.99	Elementary school and below	mostly agree	I can't tell	I can't tell	I can't tell	I can't tell	Some matches	Some matches	I can't tell
Female	First year of university	19	1	51	1.7	17.6	<=23.99	Junior High School	neutral	Some matches	Some matches	Some matches	Some matches	Some matches	Some matches	Some matches
Female	First year of university	18	1	61	1.68	21.6	<=23.99	Elementary school and below	mostly agree	Some matches	Some matches	Some matches	Perfect match	Some matches	Perfect match	Perfect match
Female	First year of university	19	1	65	1.58	26	24~27.99	Elementary school and below	mostly agree	Some matches	Some matches	Some matches	Some matches	Some matches	Perfect match	Some matches
Female	First year of university	18	1	64	1.63	24.1	24~27.99	junior college and above	mostly agree	I can't tell	Some matches	Some matches	Some matches	Some matches	Some matches	Some matches
Female	First year of university	19	1	48	1.56	19.7	<=23.99	Junior High School	mostly agree	Some matches	Perfect match	I can't tell	Some matches	I can't tell	Some matches	Some matches
Female	First year of university	18	1	75	1.6	29.3	28<=	Elementary school and below	strongly agree	Perfect match	Perfect match	Perfect match	Perfect match	Perfect match	Perfect match	Perfect match
Female	First year of university	18	1	58	1.63	21.8	<=23.99	Elementary school and below	neutral	I can't tell	I can't tell	I can't tell	I can't tell	I can't tell	I can't tell	I can't tell
Female	First year of university	18	1	66	1.69	23.1	<=23.99	high school or secondary school	mostly agree	I can't tell	Some matches	I can't tell	I can't tell	Some matches	I can't tell	Some matches
Male	First year of university	19	1	60	1.68	21.3	<=23.99	Elementary school and below	strongly disagree	Very inconsistent	Very inconsistent	Very inconsistent	Very inconsistent	Very inconsistent	Very inconsistent	Very inconsistent
Female	First year of university	18	1	45	1.55	18.7	<=23.99	Junior High School	mostly agree	Some matches	Some matches	Some matches	Some matches	Perfect match	Some matches	Some matches
Female	First year of university	18	1	48	1.65	17.6	<=23.99	Junior High School	strongly agree	Perfect match	Perfect match	Perfect match	Perfect match	I can't tell	I can't tell	Perfect match
Female	First year of university	18	1	50	1.6	19.5	<=23.99	high school or secondary school	strongly agree	Perfect match	Perfect match	Perfect match	Perfect match	Perfect match	Perfect match	Perfect match
Male	First year of university	19	1	54	1.68	19.1	<=23.99	high school or secondary school	neutral	I can't tell	Some matches	Some matches	Some matches	Some matches	Some matches	Some matches
Male	First year of university	19	1	50	1.75	16.3	<=23.99	Junior High School	mostly agree	Some matches	Some matches	Some matches	Some matches	Some matches	I can't tell	I can't tell
Female	First year of university	18	1	53	1.5	23.6	<=23.99	Junior High School	mostly agree	Some matches	Some matches	Some matches	Some matches	Some matches	Some matches	Some matches
Male	First year of university	20	2	50	1.67	17.9	<=23.99	Junior High School	mostly agree	Some matches	I can't tell	I can't tell	Some matches	Some matches	I can't tell	I can't tell
Female	First year of university	20	2	39	1.48	17.8	<=23.99	Elementary school and below	mostly agree	Some matches	Perfect match	Perfect match	Some matches	Some matches	I can't tell	I can't tell
Female	First year of university	19	1	49	1.43	24	24~27.99	Elementary school and below	mostly agree	Some matches	Some matches	I can't tell	Some matches	Some matches	Some matches	I can't tell
Male	First year of university	19	1	55	1.73	18.4	<=23.99	Junior High School	neutral	I can't tell	I can't tell	Some matches	Some matches	I can't tell	Some matches	Some matches
Female	First year of university	18	1	58	1.66	21	<=23.99	Elementary school and below	neutral	Some matches	I can't tell	Some matches	Some matches	I can't tell	I can't tell	I can't tell
Male	First year of university	19	1	52	1.7	18	<=23.99	Elementary school and below	neutral	I can't tell	I can't tell	Some matches	Some matches	Some matches	Some matches	I can't tell
Female	First year of university	19	1	44	1.57	17.9	<=23.99	Elementary school and below	neutral	I can't tell	I can't tell	I can't tell	I can't tell	I can't tell	I can't tell	I can't tell
Female	First year of university	18	1	73	1.6	28.5	28<=	Junior High School	mostly agree	Some matches	Some matches	I can't tell	I can't tell	I can't tell	I can't tell	I can't tell
Female	First year of university	19	1	42	1.61	16.2	<=23.99	junior college and above	mostly agree	Some matches	Some matches	Some matches	Some matches	Some matches	Some matches	I can't tell
Female	First year of university	19	1	53	1.5	23.6	<=23.99	Elementary school and below	mostly agree	I can't tell	Some discrepancies	I can't tell	Some matches	I can't tell	Some matches	Some discrepancies
Female	First year of university	18	1	49	1.58	19.6	<=23.99	Junior High School	mostly agree	Some matches	Some matches	Some matches	Perfect match	Some matches	Some matches	Some matches
Female	First year of university	18	1	48	1.45	22.8	<=23.99	Junior High School	neutral	I can't tell	I can't tell	I can't tell	I can't tell	Some matches	Some matches	I can't tell
Female	First year of university	19	1	60	1.65	22	<=23.99	Elementary school and below	mostly agree	Some matches	Some matches	Some matches	Some matches	I can't tell	I can't tell	Some discrepancies
Female	First year of university	21	2	54	1.65	19.8	<=23.99	No idea	mostly agree	Some discrepancies	Some matches	Some matches	I can't tell	Some matches	Some discrepancies	I can't tell
Male	First year of university	20	2	62	1.7	21.5	<=23.99	Elementary school and below	mostly agree	I can't tell	Some matches	Some matches	I can't tell	Some matches	Some matches	Some matches
Male	First year of university	19	1	60	1.71	20.5	<=23.99	Junior High School	mostly agree	Some matches	Some matches	Some matches	Some matches	Some matches	Some matches	Some matches
Female	First year of university	19	1	44	1.55	18.3	<=23.99	Elementary school and below	mostly agree	Some matches	Some matches	Some matches	Some matches	Some matches	Some matches	Some matches
Female	First year of university	18	1	47	1.67	16.9	<=23.99	Junior High School	mostly agree	Some matches	Some matches	Some discrepancies	I can't tell	Some matches	Some matches	I can't tell
Female	First year of university	18	1	56	1.6	21.9	<=23.99	Elementary school and below	mostly agree	Some matches	I can't tell	Some matches	Some matches	Some matches	Some matches	I can't tell
Female	First year of university	19	1	56	1.58	22.4	<=23.99	Junior High School	mostly agree	Some matches	Some matches	Some matches	Some matches	Some matches	Some matches	Some matches
Female	First year of university	18	1	55	1.53	23.5	<=23.99	Elementary school and below	mostly agree	Some matches	Some matches	Some matches	Some matches	Some matches	Some matches	Some matches
Male	First year of university	18	1	55	1.67	19.7	<=23.99	junior college and above	neutral	Some matches	Some discrepancies	Some matches	Some matches	Some discrepancies	Some matches	I can't tell
Female	First year of university	18	1	54	1.5	24	24~27.99	Elementary school and below	mostly agree	Some matches	Some matches	Some matches	Some matches	Some matches	Some matches	Some matches
Male	First year of university	19	1	70	1.77	22.3	<=23.99	Junior High School	mostly agree	Some matches	Some matches	Perfect match	Some matches	Some matches	Some matches	Some matches
Male	First year of university	18	1	67	1.78	21.1	<=23.99	high school or secondary school	strongly agree	I can't tell	Some matches	Some matches	Some matches	Perfect match	Perfect match	Some matches
Male	Sophomores and above	19	1	55	1.67	19.7	<=23.99	Elementary school and below	neutral	Some matches	Some matches	Some matches	Some matches	I can't tell	Some matches	Some matches
Male	First year of university	19	1	54	1.68	19.1	<=23.99	Elementary school and below	mostly agree	Some matches	Some matches	Some matches	Some matches	Some matches	Some matches	Some matches
Male	First year of university	19	1	63	1.66	22.9	<=23.99	Elementary school and below	mostly agree	Some matches	Some matches	Some matches	Some matches	Some matches	Some matches	Some matches
Male	First year of university	17	1	65	1.6	25.4	24~27.99	Elementary school and below	mostly agree	Some matches	Some matches	Some matches	Some matches	Some matches	Some matches	Some matches
Female	First year of university	18	1	43	1.56	17.7	<=23.99	Junior High School	mostly agree	I can't tell	I can't tell	Some discrepancies	I can't tell	Some matches	Some matches	Some matches
Male	First year of university	18	1	48	1.72	16.2	<=23.99	high school or secondary school	neutral	I can't tell	Some matches	Some matches	Some matches	Some matches	Some matches	Some matches
Female	First year of university	18	1	40	1.5	17.8	<=23.99	Junior High School	mostly agree	Perfect match	Some matches	Some matches	I can't tell	Some matches	Some matches	Some matches
Female	First year of university	19	1	50	1.58	20	<=23.99	Elementary school and below	neutral	I can't tell	I can't tell	I can't tell	I can't tell	I can't tell	I can't tell	I can't tell
Male	First year of university	19	1	57	1.75	18.6	<=23.99	Junior High School	neutral	Perfect match	Perfect match	Some matches	Some matches	Some matches	Some matches	Some matches
Male	Sophomores and above	19	1	65	1.75	21.2	<=23.99	Elementary school and below	neutral	I can't tell	I can't tell	I can't tell	Some matches	Some matches	Some matches	Some matches
Female	First year of university	19	1	40	1.5	17.8	<=23.99	Elementary school and below	mostly agree	Some matches	Some matches	Some matches	Some matches	Some matches	Some matches	Some matches
Male	First year of university	21	2	60	1.68	21.3	<=23.99	No idea	neutral	Some matches	I can't tell	I can't tell	Some matches	I can't tell	Some matches	Some matches
Female	Sophomores and above	21	2	40	1.53	17.1	<=23.99	Elementary school and below	neutral	I can't tell	I can't tell	I can't tell	I can't tell	I can't tell	I can't tell	I can't tell
Male	First year of university	18	1	90	1.76	29.1	28<=	high school or secondary school	mostly agree	Some matches	Some matches	I can't tell	Some matches	Some matches	I can't tell	I can't tell
Female	First year of university	18	1	47	1.55	19.6	<=23.99	Junior High School	partially agree	Some discrepancies	Some discrepancies	I can't tell	I can't tell	I can't tell	I can't tell	I can't tell
Male	First year of university	21	2	52	1.58	20.8	<=23.99	Elementary school and below	mostly agree	Some matches	Some matches	Perfect match	Perfect match	Some matches	Some matches	Some matches
Female	First year of university	19	1	49	1.65	18	<=23.99	Elementary school and below	strongly agree	Perfect match	Perfect match	Perfect match	Perfect match	Some matches	Some matches	Some matches
Female	First year of university	19	1	50	1.61	19.3	<=23.99	Elementary school and below	strongly agree	Perfect match	Perfect match	Perfect match	Perfect match	Some matches	Some matches	Some matches
Male	First year of university	18	1	64	1.7	22.1	<=23.99	Elementary school and below	neutral	Some matches	Some matches	Some matches	Some matches	Some matches	I can't tell	Some matches
Female	First year of university	18	1	48	1.57	19.47	<=23.99	Elementary school and below	mostly agree	Some matches	Some matches	Perfect match	Perfect match	Perfect match	Some matches	Perfect match
Female	First year of university	17	1	50	1.56	20.55	<=23.99	Elementary school and below	neutral	I can't tell	I can't tell	I can't tell	I can't tell	Some matches	Some matches	Some matches
Male	First year of university	18	1	76	1.65	27.92	24~27.99	Elementary school and below	mostly agree	I can't tell	I can't tell	I can't tell	I can't tell	I can't tell	I can't tell	I can't tell
Female	First year of university	19	1	49	1.61	18.9	<=23.99	junior college and above	mostly agree	Some matches	Some matches	I can't tell	Some matches	I can't tell	I can't tell	Some discrepancies
Female	First year of university	18	1	41	1.5	18.22	<=23.99	Elementary school and below	mostly agree	Some matches	Some matches	Some matches	Some matches	Some matches	Some matches	Some matches
Female	First year of university	20	2	59	1.6	23.05	<=23.99	Elementary school and below	strongly agree	Perfect match	Perfect match	Perfect match	Perfect match	Perfect match	I can't tell	Some matches
Male	First year of university	19	1	57	1.67	20.44	<=23.99	Elementary school and below	mostly agree	Some matches	I can't tell	Some matches	I can't tell	Some matches	I can't tell	Some matches
Female	Sophomores and above	19	1	60	1.6	23.44	<=23.99	Junior High School	strongly disagree	Some discrepancies	I can't tell	I can't tell	I can't tell	Some discrepancies	Some discrepancies	Some matches
Female	First year of university	20	2	50	1.58	20.03	<=23.99	Elementary school and below	mostly agree	Some matches	I can't tell	Some matches	I can't tell	Some matches	Some matches	Some matches
Female	First year of university	18	1	63	1.68	22.32	<=23.99	Elementary school and below	mostly agree	Some matches	Some matches	Some matches	Some matches	Some matches	Some matches	Some matches
Female	First year of university	19	1	48.5	1.58	19.43	<=23.99	Elementary school and below	mostly agree	I can't tell	Some matches	Some matches	Some matches	I can't tell	Some matches	I can't tell
Female	Sophomores and above	20	2	68	1.63	25.59	24~27.99	high school or secondary school	neutral	Some discrepancies	Some discrepancies	Some discrepancies	I can't tell	I can't tell	I can't tell	Very inconsistent
Female	First year of university	18	1	48	1.59	18.99	<=23.99	Elementary school and below	mostly agree	I can't tell	I can't tell	Some matches	I can't tell	Some matches	I can't tell	Perfect match
Female	First year of university	18	1	65	1.66	23.59	<=23.99	Junior High School	mostly agree	Some matches	Some matches	Some matches	Some matches	Some matches	Some matches	Some matches
Female	First year of university	19	1	72	1.71	24.62	24~27.99	high school or secondary school	mostly agree	I can't tell	Some matches	Some matches	Some matches	I can't tell	I can't tell	Some matches
Male	First year of university	19	1	59	1.78	18.62	<=23.99	Elementary school and below	mostly agree	Some matches	Some matches	Perfect match	Some matches	Some matches	Some matches	Some matches
Female	First year of university	19	1	45	1.68	15.94	<=23.99	Junior High School	neutral	Some matches	I can't tell	Some matches	Some matches	I can't tell	Some matches	Some discrepancies
Male	First year of university	19	1	61	1.75	19.92	<=23.99	Elementary school and below	mostly agree	Some matches	Some matches	Some matches	Some matches	Some matches	Some matches	Some matches
Female	First year of university	19	1	60	1.65	22.04	<=23.99	Elementary school and below	mostly agree	Some matches	Some matches	I can't tell	Some matches	I can't tell	I can't tell	Some discrepancies
Male	First year of university	19	1	60	1.75	19.59	<=23.99	Junior High School	mostly agree	Some matches	Some matches	Some matches	Perfect match	Some matches	Perfect match	Perfect match
Male	First year of university	19	1	47	1.62	17.91	<=23.99	Elementary school and below	neutral	I can't tell	Some discrepancies	Some discrepancies	Some discrepancies	I can't tell	Some discrepancies	I can't tell
Male	First year of university	19	1	60	1.67	21.51	<=23.99	Junior High School	neutral	Some discrepancies	I can't tell	Some discrepancies	I can't tell	Some discrepancies	I can't tell	Some discrepancies
Male	First year of university	19	1	58	1.69	20.31	<=23.99	Junior High School	mostly agree	Some matches	Some matches	Some matches	I can't tell	I can't tell	I can't tell	I can't tell
Female	First year of university	19	1	43	1.63	16.18	<=23.99	Junior High School	mostly agree	Some matches	Some matches	Some matches	Some matches	Some matches	Some matches	Some matches
Female	First year of university	18	1	55	1.72	18.59	<=23.99	junior college and above	mostly agree	Some matches	Some matches	Some matches	I can't tell	I can't tell	Some matches	Some matches
Female	First year of university	18	1	55	1.71	18.81	<=23.99	junior college and above	neutral	I can't tell	Some matches	Some matches	Perfect match	Some matches	I can't tell	Some discrepancies
Female	First year of university	19	1	50	1.55	20.81	<=23.99	Elementary school and below	mostly agree	I can't tell	Some matches	I can't tell	Some matches	Some matches	Some matches	I can't tell
Male	First year of university	19	1	57	1.75	18.61	<=23.99	Elementary school and below	strongly agree	Perfect match	Perfect match	Perfect match	Perfect match	Some matches	Perfect match	Some matches
Male	First year of university	20	2	54	1.67	19.36	<=23.99	Junior High School	neutral	I can't tell	I can't tell	I can't tell	Some discrepancies	I can't tell	I can't tell	I can't tell
Male	First year of university	18	1	57	1.75	18.61	<=23.99	Elementary school and below	strongly agree	Perfect match	Perfect match	Perfect match	Perfect match	Perfect match	Perfect match	Perfect match
Male	First year of university	19	1	45	1.57	18.26	<=23.99	Elementary school and below	strongly agree	Perfect match	Perfect match	Perfect match	Perfect match	Perfect match	Perfect match	Perfect match
Female	First year of university	19	1	56	1.6	21.88	<=23.99	Elementary school and below	mostly agree	Some matches	Some matches	Some matches	Some matches	Some matches	Some matches	Some matches
Female	First year of university	18	1	54	1.55	22.48	<=23.99	Junior High School	mostly agree	I can't tell	I can't tell	I can't tell	I can't tell	I can't tell	I can't tell	I can't tell
Male	First year of university	18	1	65	1.68	23.03	<=23.99	Junior High School	neutral	Some matches	Some matches	I can't tell	I can't tell	Some matches	I can't tell	I can't tell
Male	First year of university	18	1	52	1.7	17.99	<=23.99	Elementary school and below	mostly agree	Some matches	Some matches	I can't tell	Perfect match	Perfect match	Perfect match	Perfect match
Male	First year of university	19	1	70	1.7	24.22	24~27.99	Elementary school and below	neutral	I can't tell	I can't tell	I can't tell	I can't tell	I can't tell	I can't tell	I can't tell
Male	First year of university	19	1	75	1.72	25.35	24~27.99	Junior High School	strongly disagree	Very inconsistent	Very inconsistent	Very inconsistent	Very inconsistent	Very inconsistent	Very inconsistent	Very inconsistent
Male	First year of university	18	1	62	1.8	19.14	<=23.99	Elementary school and below	mostly agree	Perfect match	Perfect match	Perfect match	Some matches	I can't tell	Some matches	Some matches
Female	First year of university	19	1	55	1.57	22.31	<=23.99	Elementary school and below	mostly agree	Some matches	Some matches	Some matches	Some matches	Some matches	Some matches	Some matches
Male	First year of university	19	1	63	1.77	20.11	<=23.99	Junior High School	mostly agree	Perfect match	Some matches	I can't tell	Some matches	I can't tell	Some matches	Some matches
Female	First year of university	18	1	60	1.65	22.04	<=23.99	high school or secondary school	neutral	I can't tell	I can't tell	I can't tell	I can't tell	I can't tell	I can't tell	I can't tell
Male	First year of university	19	1	67	1.69	23.46	<=23.99	Junior High School	mostly agree	Some matches	Some matches	Some matches	Some matches	Some matches	Some matches	Some matches
Female	First year of university	19	1	50	1.5	22.22	<=23.99	Junior High School	neutral	I can't tell	Some matches	Some matches	Some matches	I can't tell	Some matches	I can't tell
Female	First year of university	19	1	48	1.58	19.23	<=23.99	Junior High School	neutral	I can't tell	I can't tell	I can't tell	Some matches	Some matches	I can't tell	I can't tell
Male	First year of university	19	1	56	1.72	18.93	<=23.99	Elementary school and below	mostly agree	Some matches	Perfect match	Perfect match	Some matches	I can't tell	I can't tell	I can't tell
Male	First year of university	20	2	65	1.72	21.97	<=23.99	No idea	mostly agree	Some matches	I can't tell	I can't tell	Some discrepancies	Perfect match	I can't tell	I can't tell
Female	First year of university	20	2	50	1.58	20.03	<=23.99	Elementary school and below	neutral	Some matches	Some discrepancies	Some matches	Some discrepancies	Some matches	Some discrepancies	Some matches
Female	First year of university	19	1	48	1.59	18.99	<=23.99	Elementary school and below	neutral	Some discrepancies	Some matches	I can't tell	I can't tell	Some matches	I can't tell	Some discrepancies
Female	First year of university	18	1	45	1.6	17.58	<=23.99	Elementary school and below	neutral	I can't tell	I can't tell	I can't tell	I can't tell	I can't tell	I can't tell	I can't tell
Male	First year of university	18	1	54	1.7	18.69	<=23.99	Junior High School	neutral	Some matches	Some matches	I can't tell	I can't tell	I can't tell	I can't tell	I can't tell
Female	First year of university	18	1	49	1.57	19.88	<=23.99	Elementary school and below	mostly agree	Some discrepancies	Some discrepancies	I can't tell	I can't tell	I can't tell	Some matches	Some discrepancies
Female	First year of university	20	2	55	1.53	23.5	<=23.99	Elementary school and below	neutral	Some matches	Some matches	Some matches	Some matches	Some matches	Some matches	Some matches
Male	First year of university	18	1	67	1.78	21.15	<=23.99	Junior High School	neutral	Some matches	Some matches	Some matches	Some matches	Some matches	Some matches	Some matches
Male	First year of university	19	1	75	1.77	23.94	<=23.99	Elementary school and below	partially agree	I can't tell	Some discrepancies	Some discrepancies	Some discrepancies	I can't tell	Some discrepancies	Some discrepancies
Male	First year of university	20	2	55	1.65	20.2	<=23.99	Junior High School	neutral	Some matches	I can't tell	I can't tell	Some matches	I can't tell	I can't tell	Some matches
Female	First year of university	18	1	48	1.65	17.63	<=23.99	junior college and above	mostly agree	Perfect match	Some matches	Some matches	Some matches	Some matches	Some matches	Some matches
Female	First year of university	18	1	42	1.54	17.71	<=23.99	Junior High School	strongly agree	Perfect match	Some discrepancies	Perfect match	Perfect match	Perfect match	Perfect match	Perfect match
Female	First year of university	19	1	44	1.52	19.04	<=23.99	Junior High School	neutral	Some matches	Some matches	Some matches	Some matches	I can't tell	I can't tell	I can't tell
Female	First year of university	18	1	48	1.65	17.63	<=23.99	junior college and above	mostly agree	Perfect match	Some matches	Some matches	Some matches	Some matches	Some matches	Some matches
Male	First year of university	18	1	67	1.78	21.15	<=23.99	Junior High School	mostly agree	Some matches	Some matches	Some matches	Some matches	Perfect match	Some matches	Some matches
Male	First year of university	19	1	48	1.68	17.01	<=23.99	Elementary school and below	partially agree	I can't tell	I can't tell	Some matches	Some discrepancies	Some matches	Perfect match	Some matches
Male	First year of university	20	2	80	1.8	24.69	24~27.99	Elementary school and below	neutral	I can't tell	I can't tell	I can't tell	I can't tell	I can't tell	I can't tell	I can't tell
Male	First year of university	21	2	56	1.7	19.38	<=23.99	Elementary school and below	neutral	I can't tell	Some matches	I can't tell	I can't tell	I can't tell	I can't tell	I can't tell
Female	First year of university	18	1	44	1.6	17.19	<=23.99	Junior High School	partially agree	I can't tell	Some discrepancies	Some matches	I can't tell	Some discrepancies	Some matches	I can't tell
Female	First year of university	19	1	50	1.55	20.81	<=23.99	Junior High School	mostly agree	Some matches	Some matches	Some matches	Some matches	Some matches	Some matches	Some matches
Female	First year of university	20	2	57	1.53	24.35	24~27.99	Elementary school and below	strongly agree	I can't tell	Perfect match	Some discrepancies	Some matches	Some matches	Some matches	Some matches
Female	First year of university	20	2	55	1.62	20.96	<=23.99	Junior High School	mostly agree	Some matches	Some matches	Some matches	Some matches	Some matches	Some matches	Some matches
Male	First year of university	18	1	90	1.75	29.39	28<=	junior college and above	mostly agree	Some matches	Some matches	Some matches	Some matches	I can't tell	I can't tell	I can't tell
Female	First year of university	19	1	40	1.58	16.02	<=23.99	Elementary school and below	mostly agree	Perfect match	Some matches	Some matches	Some matches	Some matches	Some matches	Some matches
Male	First year of university	18	1	56	1.74	18.5	<=23.99	Elementary school and below	neutral	I can't tell	I can't tell	Some matches	I can't tell	I can't tell	Some matches	I can't tell
Male	First year of university	19	1	61	1.71	20.86	<=23.99	Elementary school and below	neutral	I can't tell	I can't tell	I can't tell	I can't tell	I can't tell	I can't tell	I can't tell
Male	First year of university	18	1	55	1.72	18.59	<=23.99	Elementary school and below	mostly agree	Some matches	Some matches	Some matches	Perfect match	Some matches	Some matches	Some matches
Female	First year of university	17	1	50	1.53	21.36	<=23.99	Junior High School	mostly agree	Some matches	Some matches	Some matches	Some matches	Some matches	Some matches	Some matches
Female	First year of university	18	1	50	1.56	20.55	<=23.99	Elementary school and below	neutral	I can't tell	Perfect match	Perfect match	Some matches	Some matches	Perfect match	Some matches
Male	Sophomores and above	20	2	70	1.81	21.37	<=23.99	high school or secondary school	strongly agree	Perfect match	Perfect match	Perfect match	Perfect match	I can't tell	Some matches	Perfect match
Female	Sophomores and above	20	2	45	1.55	18.73	<=23.99	Elementary school and below	neutral	I can't tell	I can't tell	I can't tell	Some matches	Some matches	Some matches	Some matches
Female	First year of university	20	2	43	1.58	17.22	<=23.99	high school or secondary school	strongly disagree	Perfect match	Very inconsistent	Very inconsistent	Some matches	Very inconsistent	I can't tell	Perfect match
Male	First year of university	18	1	55	1.65	20.2	<=23.99	Junior High School	mostly agree	Some matches	Some matches	Some matches	Some matches	Some matches	I can't tell	Some matches
Male	First year of university	19	1	55	1.75	17.96	<=23.99	Elementary school and below	neutral	Some matches	Some matches	Some matches	Some matches	Some matches	Some matches	Some matches
Female	First year of university	18	1	51	1.58	20.43	<=23.99	Elementary school and below	neutral	Some matches	Some matches	I can't tell	Some matches	Some matches	Some matches	Some matches
Male	Sophomores and above	22	3	55	1.68	19.49	<=23.99	Elementary school and below	mostly agree	I can't tell	Some discrepancies	Some matches	Some discrepancies	I can't tell	Some discrepancies	Some matches
Female	First year of university	19	1	50.08	1.58	20.06	<=23.99	Elementary school and below	mostly agree	I can't tell	I can't tell	Some matches	Some matches	Some discrepancies	Some matches	Some matches
Male	Sophomores and above	21	2	56	1.59	22.15	<=23.99	Elementary school and below	neutral	I can't tell	I can't tell	I can't tell	I can't tell	I can't tell	I can't tell	I can't tell
Male	First year of university	19	1	51	1.65	18.73	<=23.99	Elementary school and below	neutral	I can't tell	I can't tell	Some matches	Some matches	Some matches	Some matches	Some matches
Male	First year of university	18	1	62	1.74	20.48	<=23.99	Junior High School	mostly agree	Some matches	Some matches	I can't tell	Some matches	Some matches	Some matches	Some matches
