# Supplementary material for: Structural Validation and Measurement Invariance Testing of the Chinese Version of the eHealth Literacy Scale Among Undergraduates: Cross-Sectional Study
Source: J Med Internet Res. 2023 Dec 13;25:e48838. doi: 10.2196/48838 (PMC10753429; doi:10.2196/48838)
Supplement: Multimedia Appendix 3 [file jmir_v25i1e48838_app3.xlsx]

## Sheet: Sheet1
Appendix 3. Convergent validity analysis of 5 solutions for C-eHEALS
1-factora				2-factor								3-factor
				2-factor-1b				2-factor-2c				3-factor-1d				3-factor-2e
Item	Estimate	AVEf	CRg	Subdomain	Estimate	AVE	CR	Subdomain	Estimate	AVE	CR	Subdomain	Estimate	AVE	CR	Subdomain	Estimate	AVE	CR
1	.753	.6	.923	Knowledge about Resources	.769	.640	.899	Information Seeking	.761	.618	.906	Awareness	.805	.680	.810	Information Awareness	.807	.679	.809
2	.787				.803				.795				.844				.841
3	.811				.834				.822			Skills	.834	.666	.857	Information Seeking	.817	.665	.799
4	.766				.777				.773				.786				.814
5	.819				.817				.819				.827			Information Engagement	.752	.608	.861
6	.753			Evaluation of Resources	.814	.663	.855		.742			Evaluate	.814	.663	.855		.787
7	.751				.821			Information Appraisal	.825	.678	.808		.821				.790
8	.754				.807				.822				.807				.789
aIn accordance with the model proposed by Cameron D Norman and Harvey A Skinner
bIn accordance with the model proposed by Sarah S. Richtering et al.
cIn accordance with the model proposed by Renate Soellner et al. Item 1 to 5 and 8, 6 and 7 belong to the information seeking, the information appraisal subdomain, respectively.
dIn accordance with the model proposed by Lynn Sudbury-Riley et al.
eIn accordance with the model proposed by Samantha R Paige et al. Item 1 and 2, 3 and 5, 4 and 6 to 8 belong to the information awareness, the information seeking, and the information engagement subdomain, respectively.
fAVE: Average variance extracted
gCR: Composite reliability
